# Supplementary material for: GWAS Combined with WGCNA of Transcriptome and Metabolome to Excavate Key Candidate Genes for Rice Anaerobic Germination
Source: Rice (N Y). 2023 Oct 31;16:49. doi: 10.1186/s12284-023-00667-8 (PMC10618154; doi:10.1186/s12284-023-00667-8)
Supplement: Supplementary file 2 — Additional file 2. Table S1. Rice Variety Source Information [file 12284_2023_667_MOESM2_ESM.xlsx]

## Sheet: Sheet1
Table S1 - Rice Variety Source Information
Anaerobic germination tolerance	Variety No.	Variety name	Geographical information grouping	Variety Group	Type of omics used
Low AG tolerance material	YZX	Yuzhenxiang	Hunan	indica	Widely targeted metabolome
High AG tolerance material	02428	02428	Jiangsu	japonica	Widely targeted metabolome
High AG tolerance material	3	ASDT	India	japonica	Targeted metabolome
High AG tolerance material	G539	Huaxiang 4016	Sichuan	indica	Targeted metabolome
High AG tolerance material	G544	Baihuangzhan	Guangdong	indica	Targeted metabolome
High AG tolerance material	G546	Yuxiangyou Zhan	Guangdong	indica	Targeted metabolome
Low AG tolerance material	20	Changmanggeng	Fujian	japonica	Targeted metabolome
Low AG tolerance material	220	Extra Dwarf	Zhejiang	indica	Targeted metabolome
Low AG tolerance material	G619	NingQiRuanZhan	Guangdong	indica	Targeted metabolome
Low AG tolerance material	G628	2003IR78554-145-1-3-2	Philippines	indica	Targeted metabolome
High AG tolerance material	12	Tieganlu	Sichuan	indica	Transcriptomics
High AG tolerance material	55	Baikezhan	Guangdong	indica	Transcriptomics
High AG tolerance material	60	Wuduzhan	Guangdong	indica	Transcriptomics
High AG tolerance material	126	Pufeng14	Fujian	indica	Transcriptomics
High AG tolerance material	167	R481 Derived	Guizhou	indica	Transcriptomics
High AG tolerance material	258	suwecn	Japan	japonica	Transcriptomics
High AG tolerance material	262	Yuxingnuo	Japan	japonica	Transcriptomics
High AG tolerance material	264	Weihuamin 2	Japan	japonica	Transcriptomics
High AG tolerance material	267	Nonglin 276	Japan	japonica	Transcriptomics
High AG tolerance material	268	Akita Komachi	Japan	japonica	Transcriptomics
High AG tolerance material	279	Aoyu334	Japan	japonica	Transcriptomics
High AG tolerance material	282	Nonglin285	Japan	japonica	Transcriptomics
Low AG tolerance material	R404	R3550	Guangdong	indica	Transcriptomics
Low AG tolerance material	R176	Guangyuanzhan 12	Guangdong	indica	Transcriptomics
Low AG tolerance material	R98	Ning Qi Ruan Zhan	Guangdong	indica	Transcriptomics
Low AG tolerance material	R103	2003IR78554-145-1-3-2	Philippines	indica	Transcriptomics
Low AG tolerance material	R198	CIMELATI	Indonesia	indica	Transcriptomics
Low AG tolerance material	R460	PSB RC 2(IR 32809-26-3-3)	Philippines	indica	Transcriptomics
Low AG tolerance material	R462	IR 70175-22-1-1-2-2	Philippines	indica	Transcriptomics
Low AG tolerance material	R471	80A86YR72154-17	Anhui	indica	Transcriptomics
Low AG tolerance material	R111	PSBRC4	Philippines	indica	Transcriptomics
Low AG tolerance material	R489	IRRI 129	Philippines	indica	Transcriptomics
Low AG tolerance material	R509	313-8641	Philippines	indica	Transcriptomics
Low AG tolerance material	R525	Hainan Red1	Hainan	indica	Transcriptomics
