# Supplementary material for: GWAS Combined with WGCNA of Transcriptome and Metabolome to Excavate Key Candidate Genes for Rice Anaerobic Germination
Source: Rice (N Y). 2023 Oct 31;16:49. doi: 10.1186/s12284-023-00667-8 (PMC10618154; doi:10.1186/s12284-023-00667-8)
Supplement: Supplementary file 3 — Additional file 3. Table S2. Primers used for qRT-PCR and detection of OsAlaAT1 transgenic plants. [file 12284_2023_667_MOESM3_ESM.xlsx]

## Sheet: Sheet1
Table S2 - Primers used for qRT-PCR and detection of OsAlaAT1 transgenic plants.
Primer Name	Forward Sequence	Reverse Sequence	Product Size (bp)	Description
OsAlaAT1 (Os10g0390500)	GAATTGTTGTTGTCCCTGGATC	CCATCTGTTCAATGGTGAATGG	178	qRT-PCR
OsGAD4 (Os03g0720300)	CAGCGGGGATCGTATACTATTA	GAGCAGACTTGAGACGGTAAA	94
OsGAD2(Os04g0447800)	GAGAGGTCGATATCCAAGGAC	TAGTTCTTGTTGATGGCCTCG	152
OsGABA-T1（Os04g0614600）	ATCTATGGAGATGCACTCAAGG	CAGCATTATCATCGTCATCGTC	130
OsGOT（Os02g0797500）	TGGAAACAGGAGATGGAAGAAA	CTCAGAATGAAAGACCAGTCCT	113
OsFAC1（Os05g0349200）	CCAAAGTAGGCTCAGAGAGATT	GCCATCTGGTATTTACTTGCTG	117
Os03g0429800	TGCCATAAAGGATGCGATATCT	ACTATACACTAAGCTTGGGACG	164
Os01g0250900	TCTCATCCGTTATACGAGGTTG	AGTGACTTCTCAACCATCTGAG	113
Os09g0424600	CAGTGACTTGAGAGGGCCTG	TGTTGGAACCGGTAGCTGTC	108
OsURHI（Os08g0557900）	AGTTTTGGGTGGATTTGTGATG	TATGGTTGTGAGCCCTATGATC	148
OsAAH（Os06g0665500）	GAAGGTTACCTTGAGAGGACAT	TGATCAATCCACGTGGTAAGTC	104
Os01g0833200	GGACTGAGACACATTTCACAAC	AACTCAGGAAACAGACAAGACA	80
Os05g0583000	GATGCCTCCTCTTCATCTCTAC	CACAAATTTATCTCGAGCAGCA	133
Os07g0674800	GGAGCTTTGATAACATCCACAC	AAAAACACATGAGCTAGCATCG	84
Os04g0398000	CTCTCTGGCTGTTCTTATCAGT	TCGATCGAGCTATCTATGAAGC	82
Actin	GAATGCTAAGCCAAGAGGAG	AATCACAAGTGAGAACCACAG	103
POX-ALA	gggtaccggcgcgccaagcttATGGCTGCTCCCAGCGTC	caattcacacttgtaggatccTCAGTCGCGGTACGCTGC	1494	Vector Construction Primer
GUS-ALA	gagctcggtacccggggatccTGGATCTAGCATGTACAGAGGAGAGG	ttaccctcagatctaccatggGGCGGCGGAAGCACCAAG	1986
ko-ALA	taGGTCTCCATCACCACCTTGgttttagagctagaa	cgGGTCTCATGATCCTGCGCCtgcaccagccgggaa
Recom	GTGCAGATGATCCGTGGCAACAAAGCACCAGTGGT	CTATTTCTAGCTCTAAAACAAAAAAAAAAGCACCGACTCGGTG		CRISPR/Cas9
Cas9-F	AAGCATTTCGTAGTGGGCCA	TTTGTTGGTCGCCGTTAGGA	596	CRISPR/Cas9
HPT	ATTTGTGTACGCCCGACAGT	GTGCTTGACATTGGGGAGTT	699	Hygromycin Detection Primer
ko-ala	AAGGAGCAGCCAATTTGGTG	CCGAGCCAATCCCTATCCTC	311	Knockout Plant Detection Primer
Ko-JC-8259	AAGTCTCCGGCTATCCCCAA	CACCCAACTCAGCGTGGTAG	539	Off-target prediction site specific detection primers
Ko-JC-2768	AAGGCGAAGAGGATGCTGTC	GGTCTCGTTGTCGTAGTGGG	507
Ko-JC-3006	GACGAGGAAAGGAAGCGAGG	AAGGGGAAGGGGAAGGTGT	502
Actin	GAATGCTAAGCCAAGAGGAG	AATCACAAGTGAGAACCACAG		Fluorescent Quantitative Primer
ALA_300-599	GAATTGTTGTTGTCCCTGGATC	CCATCTGTTCAATGGTGAATGG	300
