# Supplementary material for: GWAS Combined with WGCNA of Transcriptome and Metabolome to Excavate Key Candidate Genes for Rice Anaerobic Germination
Source: Rice (N Y). 2023 Oct 31;16:49. doi: 10.1186/s12284-023-00667-8 (PMC10618154; doi:10.1186/s12284-023-00667-8)
Supplement: Supplementary file 4 — Additional file 4. Table S3. 591 rice germplasm source information. [file 12284_2023_667_MOESM4_ESM.xlsx]

## Sheet: TableS3
Table S3 - 591 rice germplasm source information
Accession ID	Variety name	Origin	Ecotype
1	Tai lang ping wei ju	Thailand	Japonica
2	Boyo	Indonesia	Japonica
3	ASDT	India	Japonica
4	T 23	India	Indica
5	RT 1031-69	Zaire	Indica
6	Harwa	Brazil	Indica
7	JHALI	Nepal	Indica
8	UDEK	Indonesia	Japonica
9	ZhaoDaoWen	China	Indica
10	XiaoBaiGu	China	Indica
11	Zhong11	China	Indica
12	TieGanLu	China	Indica
13	XiaoHongNuo	China	Japonica
14	PuNingMaLongYa	China	Indica
15	XiLaoPi	China	Indica
16	HaoAnNongMieMen	China	Indica
17	LiuShiZi	China	Indica
18	QiuQianBai	China	Indica
19	YiLuXiang	China	Indica
20	ChangMangJing	China	Japonica
21	LuCaiHao	China	Indica
22	Chongyang nuo	China	Indica
23	ChangMaXian	China	Indica
24	XuanEnZhangTanQingZhan	China	Indica
25	XiaoGuanDaBaiGu	China	Indica
26	LiuYueHuang	China	Indica
27	YeYePiao	China	Indica
28	JiangBianZao	China	Indica
29	SiGuQi	China	Indica
30	HeiJieZao	China	Indica
31	HuangSiNuo	China	Japonica
32	CunGuNuo	China	Japonica
33	ZaoNuo	China	Japonica
34	GaoGanNuo(1)	China	Japonica
35	BaiJiaoHeiJie	China	Indica
36	DaHuangGu	China	Indica
37	HeiGu	China	Indica
38	XianShuiZhan	China	Indica
39	HuangKeChi	China	Indica
40	YinZhan	China	Indica
41	HeiNuo	China	Indica
42	BaiShiYan	China	Indica
43	ManZhongKuai	China	Indica
44	PoTouZhong	China	Indica
45	QiMei	China	Indica
46	BaoKangLengShuiHong	China	Japonica
47	LaoJingGu	China	Japonica
48	DaZaoGu	China	Indica
49	LengShuiZao	China	Indica
50	GAW DIAW BOW	Thailand	Japonica
51	JIJAI NIKI(ACC76358)	Pakistan	Japonica
52	RATRIA(ACC28500)	Pakistan	Japonica
53	TeTeBo	Vietnam	Indica
54	LiJiangXinTuanHeiGu	China	Japonica
55	BaiKeZhan	China	Indica
56	TieChui	China	Indica
57	ShuYaZhan	China	Indica
58	ESiNiu	China	Indica
59	JieYangMianDang	China	Indica
60	WuDuZhan	China	Indica
61	QiMei	China	Indica
62	BaiKeHuaLuo	China	Indica
63	ZaoHeB13	China	Indica
64	HuaLvGu	China	Indica
65	HuaTouZao	China	Indica
66	PoLan	China	Indica
67	XiTouNuo	China	Indica
68	ZaoHongNuo	China	Indica
69	MeiJiangLiXian	China	Indica
70	XiErZu16	China	Indica
71	BaiGuXiang	China	Indica
72	GuangLuAi15-1	China	Indica
73	QianGangBai3Hao	China	Indica
74	ZaoShuXiangHeiMi	China	Indica
75	GuiYun1Hao	China	Indica
76	YunYuNuo	China	Indica
77	MoMi	China	Indica
78	ZheChang 9 Hao	China	Indica
79	SanLiCun	China	Indica
93	Basmati 370	Pakistan	Indica
94	JW 60	India	Japonica
95	FuHong521	China	Indica
96	QiJiaZhan14	China	Indica
97	ErBaiXuan	China	Japonica
98	ShaYouXuan2Hao	China	Indica
99	ShengHong16	China	Indica
100	ShunLiangZao2Hao	China	Indica
101	HA 881043	China	Indica
102	NanCong3	China	Indica
103	SanLuZhan7Hao	China	Indica
104	SanWuNuo1Hao	China	Indica
105	ShanLanZhan	China	Indica
106	HuangSiGuiZhan	China	Indica
107	GuiYeZhan10Hao	China	Indica
108	QiSiZhan	China	Indica
109	YuShanZhan	China	Indica
110	ZaoXinZhan1Hao	China	Indica
111	ChangZa3Hao	China	Indica
112	QiQingZhan	China	Indica
113	KeMaiNuo	China	Indica
114	47-104	China	Indica
115	JinYou1Hao	China	Indica
116	HuiNongZaoYiHao	China	Indica
117	TieFu1Hao	China	Indica
118	LongFei10Hao	China	Indica
119	JiangKe3Hao	China	Indica
120	XiangJi161-1	China	Indica
121	HengXiao172	China	Indica
122	LingWan1Hao	China	Indica
123	LiXiangZao9Hao	China	Indica
124	85-10	China	Indica
125	QingYangAi	China	Indica
126	PuFeng14Hao	China	Indica
127	QingLiuAi1Hao	China	Indica
128	YanNongZao4Hao	China	Indica
129	YuShuiNuo	China	Indica
130	Q 5	China	Indica
131	M 099	China	Indica
132	GuangJiuXuan20	China	Indica
133	S 9042	China	Indica
134	Doc phung lun AR-16	Vietnam	Indica
135	1641Xuan	China	Indica
136	BoQiZhanXuan	China	Indica
137	ShuiBaiChuan	China	Indica
138	B 6397F-MR-7-5M-1-1	India	Indica
139	GuiYu100	China	Indica
140	HuaSiZhan	China	Indica
141	AoMeiZhan1	China	Indica
142	ZaoXiang17	China	Indica
143	GuangJingXian165	China	Indica
144	ShuangAi1	China	Indica
145	Wai128Xuan	China	Indica
146	YinHuaZhan	China	Indica
147	AiQingZhan	China	Indica
148	YuanZhen1	China	Indica
149	XianHuangZhan	China	Indica
150	YueYeZhan6	China	Indica
151	Pin378	China	Indica
152	ChaoLiuZhan1	China	Indica
153	Pin96118	China	Indica
154	XinKe2	China	Indica
155	LüYuanZhan	China	Indica
156	GuangQingZhan	China	Indica
157	GuiSanZhan	China	Indica
158	QingJing21	China	Indica
159	105TianMaGu	China	Indica
160	MaoTuDiMin	China	Indica
161	YingGuZhan	China	Indica
162	DuLiGan	China	Indica
163	KuXinDao	China	Indica
164	GuanYinDao	China	Indica
165	LengShuiBai	China	Japonica
166	QianHui13	China	Indica
167	R 481Yan	China	Indica
168	TianHongTian	China	Indica
169	Wan48	China	Indica
170	GuiFuXian3Hao	China	Indica
171	KaiNuo91	China	Indica
172	Zao89-5513	China	Indica
173	LouZaoXianJian17	China	Indica
174	GuangWen125	China	Indica
175	ZhongJuanXian	China	Indica
176	KeXiang	China	Indica
177	LengShuiNuo	China	Japonica
178	BingShuiBai	China	Japonica
179	JiuYueHuang1	China	Japonica
180	ZhangDianZaoNuoGu	China	Japonica
181	KHARA GANJA(ACC76363）	Pakistan	Japonica
182	Kaw Luyoeng	Thailand	Japonica
183	GuangLuAi4Hao	China	Indica
184	DongNong363	China	Japonica
185	HanLuZhan	China	Indica
186	SiMiao	China	Indica
187	HongMiChiZhan	China	Indica
188	MaYuan	China	Indica
189	BuLiuZhong—3	China	Indica
190	XiZhan	China	Indica
191	NanXiongZaoYou	China	Indica
192	HeiDu4	China	Indica
193	SanLiCun	China	Indica
194	ShanLanXianNuo1	China	Indica
195	ShanLanXianNuo2	China	Indica
196	ShanHe	China	Japonica
197	GuangNongAi1Hao	China	Indica
198	TongHongAi	China	Indica
199	AiJiaoNanTe	China	Indica
200	LuChuanZao1Hao	China	Indica
201	LiuSha1Hao	China	Indica
202	GuiChao2Hao	China	Indica
203	GangBaiAi1Hao	China	Indica
204	QingFengZhan35	China	Indica
205	ShuangGui1Hao	China	Indica
206	WanXian2	China	Indica
207	QiongGui1Hao	China	Indica
208	ErGangAi	China	Indica
209	YuanNuo10Hao	China	Indica
210	HeiYeNuo	China	Indica
211	ZhenLong13XuanB	China	Indica
212	HongNan	China	Indica
213	GangTai	China	Indica
214	QiNanZhan	China	Indica
215	DanFuHeiNuo	China	Indica
216	ZiXiangNuo	China	Japonica
217	ZhuYunNuo	China	Indica
218	YuanZiZhanDao	China	Japonica
219	YuLi	Japan	Japonica
220	TeAiXuan	China	Indica
221	LuChuanZao 1 Hao	China	Indica
222	LiShuiNuo	China	Indica
223	HuaXiJianDao	China	Indica
224	HeJiang18	China	Japonica
225	HanLunDao	China	Japonica
226	GuiHuaHuang	China	Japonica
227	LunHui01	China	Indica
228	GuangLuAi 4 Hao	China	Indica
229	Chuan 7 Hao	China	Indica
230	AiNuo	China	Indica
231	Tsukushiakamochi	Japan	Japonica
232	Koshihikari	Japan	Japonica
233	Heuknambyeo	Korea	Japonica
234	Beniroman	Japan	Japonica
235	Asamurasaki	Japan	Japonica
236	Dasanbyeo	Korea	Japonica
237	Lemont	America	Japonica
238	AiZhiXiang	Japan	Japonica
239	LuDaoNongLin20Hao	Japan	Japonica
240	ChunNuo	Japan	Japonica
241	YouLiuJianNuo	Japan	Japonica
242	FengHei	Japan	Japonica
243	LuDaoNongLinNuo1Hao	Japan	Japonica
244	LuDaoNongLinNuo21Hao	Japan	Japonica
245	NongLin9Hao	Japan	Japonica
246	BeiRen	Japan	Japonica
247	QingFeng	Japan	Japonica
248	LiBingNuo	Japan	Japonica
249	JingYueHanDao	Japan	Japonica
250	DongfengRen 17	Japan	Japonica
251	FangZhu5Hao	Japan	Japonica
252	XinRong	Japan	Japonica
253	NongLin268	Japan	Japonica
254	KuJiuWang3Hao	Japan	Japonica
255	YuLong	Japan	Japonica
256	GuiJin	Japan	Japonica
257	SongMuNuo	Japan	Japonica
258	suwecn	Japan	Japonica
259	JiSa1Hao	Japan	Japonica
260	TengBan4Hao	Japan	Japonica
261	AoYu187	Japan	Japonica
262	YuXingNuo	Japan	Japonica
263	XinFangJiu4Hao	Japan	Japonica
264	WeiHuaMin2Hao	Japan	Japonica
265	QingXiNuo107Hao	Japan	Japonica
266	ChaoFeng1Hao	Japan	Japonica
267	NongLin276	Japan	Japonica
268	QiuTianXiaoDing	Japan	Japonica
269	XiNan72	Japan	Japonica
270	FeiQiRen	Japan	Japonica
271	SanLiYanNuo	Japan	Japonica
272	NongLin277	Japan	Japonica
273	AoYu324	Japan	Japonica
274	LuYu42	Japan	Japonica
275	AoYu191	Japan	Japonica
276	NongLin289	Japan	Japonica
277	XiaoBei	Japan	Japonica
278	XianNan1Hao	Japan	Japonica
279	AoYu334	Japan	Japonica
280	AoYu305	Japan	Japonica
281	NongLin206	Japan	Japonica
282	NongLin285	Japan	Japonica
283	DaDao	Japan	Japonica
284	FengXu	Japan	Japonica
285	BeiLuChuan	Japan	Japonica
286	AoYu2Hao	Japan	Japonica
287	ChangQi	Japan	Japonica
288	LuoRongDao	Japan	Japonica
289	XingRen	Japan	Japonica
290	ChaoZhiGuang	Japan	Japonica
291	AiZhi78	Japan	Japonica
292	AiZhi80	Japan	Japonica
293	GuanDong11	Japan	Japonica
294	NongLin93	Japan	Japonica
295	FengGuang	Japan	Japonica
296	YueGuang	Japan	Japonica
297	YuSuiBo	Japan	Japonica
298	XuShi	Japan	Japonica
299	MiSui	Japan	Japonica
300	YouJinMian	Japan	Japonica
301	AiZhi53	Japan	Japonica
302	NongLin288	Japan	Japonica
303	NongLin218	Japan	Japonica
304	BiFeng	Japan	Japonica
305	GuoBaoP-2	Japan	Japonica
306	RiZhiGuang	Japan	Japonica
307	YuanYe4Hao	Japan	Japonica
495	DuZi129	China	Japonica
496	ChenDao	China	Japonica
497	BoDao1Hao	China	Japonica
498	BoDao2Hao	China	Japonica
499	MenJiaHeiSi	China	Indica
500	1886-2 LuYuan Zhan	China	Indica
BR82	HuangXiuZhan	China	Indica
BR84	XinFengZhan	China	Indica
BR85	HuangYinZhan	China	Indica
BR92	YueMeiZhan	China	Indica
R100	ChuanYou7286	China	Indica
R101	ShenLiangYouHangXiang	China	Indica
R102	WuYou1226	China	Indica
R103	2003IR78554-145-1-3-2	Philippines	Indica
R104	Z011OM 5628	Vietnam	Indica
R105	Z013RADHA 4	Nepal	Indica
R106	CT 15672-3-2-3-2-2-M	NA	Indica
R107	IR 76928-74-3-2-1	Philippines	Indica
R108	CT 15765-18-1-5-2-2-M	NA	Indica
R109	IR 72873-12-2-2-1	Philippines	Indica
R110	PR 26703-3B-PJ7	Philippines	Indica
R111	PSBRC4	Philippines	Indica
R112	BR 7232-6-2-3	Bengal	Indica
R113	6527	China	Indica
R114	CR 547-1-2-3	China	Japonica
R115	926	China	Indica
R116	IR 7495-AC45	Philippines	Indica
R117	CT 17379-32-5-1-1-5-M	NA	Indica
R118	PR 33319-9-1-1-5-3-5-4-1	Philippines	Indica
R119	OM 66	Vietnam	Indica
R120	HuangYueSiMiao	China	Indica
R141	WuShanLiZhan	China	Indica
R142	YueHeSiMiao	China	Indica
R143	GuFengZhan	China	Indica
R144	YueJinYouZhan	China	Indica
R145	HuaHang37Hao	China	Indica
R146	XiangYaXiangZhan	China	Indica
R147	R9802	China	Indica
R148	R998-1	China	Indica
R149	YangJiangKangBingPinXi	China	Indica
R150	JiuQiXiang	China	Indica
R151	YuZhenXiang（QinXiangYiHao）	China	Indica
R152	LongJing21	China	Japonica
R153	YueFengXinZhan（Liao）	China	Indica
R154	HangXiang-1	China	Indica
R155	XinHuangZhan	China	Indica
R156	XianLiZhan	China	Indica
R157	WuShanHuangZhan	China	Indica
R158	YuJingZhan2Hao	China	Indica
R159	WuShanHuaDao	China	Indica
R160	R8166	China	Indica
R161	YueXiuSiMiao	China	Indica
R162	HuaXiangYou1618	China	Indica
R163	YueMeiSiMiao	China	Indica
R164	BaiHuangZhan	China	Indica
R165	HuangChaoZhanXuan	China	Indica
R166	YueLiZhan	China	Indica
R167	XueHuaXinZhan	China	Indica
R168	R1517	China	Indica
R169	HuaHang36Hao	China	Indica
R170	HeiNuo	China	Indica
R171	QingYuanHeiGu	China	Indica
R172	YunNanhn	China	Indica
R173	XiangHongBao	China	Indica
R174	HongWanXian924 JiangXiNanChangShiNongKeYuan	China	Indica
R175	QingYuanNuoMi	China	Indica
R176	GuangYuanZhan12Hao	China	Indica
R177	XiangYiNong1Hao	China	Indica
R178	DaFengNuo	China	Indica
R179	ChanChengZhan ZhaoQingYin	China	Indica
R180	HeLiSiMiao	China	Indica
R181	YueBiao5Hao	China	Indica
R182	YueBiao5Hao ZhaoQingYin	China	Indica
R183	GuangYuanZhan15Hao	China	Indica
R184	GuangChao1421	China	Indica
R185	XianYouZhan	China	Indica
R186	HuangGuangXinZhan	China	Indica
R187	HuangJinSiMiao	China	Indica
R188	YueXinYouZhan-1	China	Indica
R189	YueTaiYouZhan	China	Indica
R190	NanFengZhan	China	Indica
R191	JinNongSiMiao	China	Indica
R192	Nei6You7028	China	Indica
R193	Z006CT 17379-32-5-1-1-5-M	Philippines	Indica
R194	Z007IR 09A228	Philippines	Indica
R195	Z010OM 5338	Vietnam	Indica
R196	OM 6073	Vietnam	Indica
R197	IR 78545-49-2-2-2	Philippines	Indica
R198	CIMELATI	India	Indica
R199	IR 78877-048-B-B-2	Philippines	Indica
R200	YiPinDao	Korea	Japonica
R201	IR 80707-69-1-3-3	Philippines	Indica
R202	TE QING	China	Indica
R203	MEGHI	India	Indica
R204	PK 7392-1-1-1-1-1	Pakistan	Indica
R205	IR-BB56(IR72918-37-1-1)	Philippines	Indica
R206	PR 35766-B-24-3	Philippines	Indica
R207	NIGERIA 5	Nigeria	Indica
R208	OM 49	Vietnam	Indica
R209	CNG213B	NA	Indica
R210	ChanYuanSiMiao-1	China	Indica
R308	FengXianZhan	China	Indica
R309	HuangRuanXiuZhan	China	Indica
R310	HuangXiuSiMiao	China	Indica
R315	PengDao2Hao	China	Japonica
R317	R900	China	Indica
R320	XiangWanXian17Hao	China	Indica
R324	JinHuaZhan2Hao	China	Indica
R325	AiJiaoNanTe	China	Indica
R326	HuiYangZhenZhuZao	China	Indica
R327	MingHui63	China	Indica
R331	LuHuiH103	China	Indica
R332	LuHui8528	China	Indica
R335	KangCaoDao1Hao	China	Indica
R337	WuShanSiMiao	China	Indica
R344	JinXiangSiMiao	China	Indica
R345	HuaHang31Hao	China	Indica
R347	SanAoZhan	China	Indica
R350	ZaoJingZhan	China	Indica
R354	TaiFengB	China	Indica
R356	YueNongSiMiao	China	Indica
R359	ChengHui210	China	Indica
R360	R1173	China	Indica
R361	R1179	China	Indica
R364	QiuB	China	Indica
R365	R819	China	Indica
R368	WuShanMoLi	China	Indica
R372	HuaYueSiMiao	China	Indica
R373	MeiTeZhan	China	Indica
R374	YueQiXinZhan	China	Indica
R377	HeFengSiMiao	China	Indica
R381	MoLiZhan	China	Indica
R382	ChuanHui907	China	Indica
R389	YunNanHeiMi	China	Indica
R390	YunNanHongGu	China	Indica
R392	HongSiMiao	China	Indica
R393	HongLiSiMiao	China	Indica
R394	HangHongSiMiao	China	Indica
R397	JingXiangNuo	China	Indica
R398	WanLiNuo	China	Indica
R399	HangXiangNuo	China	Indica
R400	HuaJaponicaIndica74	China	Indica
R401	Nei10You7206	China	Indica
R403	YiYou673	China	Indica
R404	R3550	China	Indica
R405	HangHui213	China	Indica
R408	NanJingNongDa W030	China	Japonica
R411	HuangGuangHuaZhan1Hao	China	Indica
R424	GuangChao1423	China	Indica
R425	YueHongBao	China	Indica
R428	KaiPingXiaoYouLi	China	Indica
R431	HuangGuangRuanZhan	China	Indica
R437	GuJinZhan	China	Indica
R440	FengXinSiMiao-1	China	Indica
R442	GuiYu9Hao	China	Indica
R448	2002IR77736-54-3-1-2	Philippines	Indica
R451	Z009NEAMAT	Vietnam	Indica
R459	IR 80098-40-3-1-2	Philippines	Indica
R460	PSB RC 2(IR 32809-26-3-3)	Philippines	Indica
R462	IR 70175-22-1-1-2-2	Philippines	Indica
R463	CT 15691-4-3-4-5-1-M	NA	Indica
R464	IR 78914-B-22-B-B-B	Philippines	Indica
R467	IR 78875-176-B-1-B	Philippines	Indica
R468	NanJing16号	China	Indica
R471	80A86YR72154-17	China	Indica
R473	NSIC RC 11	Philippines	Indica
R476	BG 367-2	Sri Lanka	Indica
R477	MILYANG 63	Korea	Japonica
R485	FFZ 1	NA	Indica
R487	OMCS 29	Vietnam	Indica
R489	IRRI 129	Philippines	Indica
R491	CNG933B	NA	Indica
R493	HangHui191	China	Indica
R494	IR 55423-01	Philippines	Indica
R501	313-10758	Philippines	Indica
R502	313-10876	Philippines	Indica
R503	313-10969	Philippines	Indica
R504	313-11403	Philippines	Indica
R505	313-11261	Philippines	Indica
R506	313-12260	Philippines	Indica
R507	313-12281	Philippines	Japonica
R508	313-10600	Philippines	Indica
R509	313-8641	Philippines	Indica
R510	313-10221	Philippines	Indica
R511	313-10325	Philippines	Indica
R512	XueLiHong	China	Indica
R513	HaiDao86	China	Indica
R514	HeiMi1	China	Indica
R515	HeiMi2	China	Indica
R516	HeiMi3	China	Indica
R518	NanHong5Hao	China	Indica
R519	GuangXiHeiGu	China	Indica
R520	XinYiHongGu	China	Indica
R521	XinYiDaNuo	China	Indica
R523	BenDiNuo(YangChunSanJia)	China	Indica
R525	HaiNanHong1	China	Indica
R526	HaiNanHong2	China	Indica
R528	JinNuo6Hao(HaiNan)	China	Indica
R529	HaiNanHong	China	Indica
R530	HaiNanNuo	China	Indica
R531	JianXin99	China	Indica
R532	HuTouPoHongMi	China	Indica
R533	GuangHong1Hao	China	Indica
R534	GuangHong2Hao	China	Indica
R535	HaiHong12	China	Indica
R536	HaiHong11	China	Indica
R537	HuiZhouHeiZhan	China	Indica
R538	HeiNuo	China	Indica
R540	HaiNanHei	China	Indica
R541	Dular	India	Indica
R542	HeNuoXuan	China	Indica
R544	Hong115	China	Indica
R545	HeiNuo1	China	Indica
R546	DuanLiHongMi	China	Indica
R547	HongZhan1	China	Indica
R548	HongZhan2	China	Indica
R550	DuanLiHeiMi	China	Indica
R551	HongZhan4	China	Indica
R553	Getu	Philippines	Indica
R558	IR9764-45-2-2	Philippines	Indica
R559	IR4630-22-2-5-1-3	Philippines	Indica
R561	IR45427-2B-2-2B-1-1	Philippines	Indica
R565	NanHong5Hao	China	Indica
R567	HuGuangHongMi(HuGuangNongJiaZhong)	China	Indica
R568	GuHongBao	China	Indica
R569	HongMiYuanT10	China	Indica
R571	YueHongBao	China	Indica
R572	FengZaoHongMiao2Hao	China	Indica
R573	JinHongSiMiao	China	Indica
R574	NuoR1	China	Indica
R575	ZiNuo18	China	Indica
R576	Hei61	China	Indica
R577	HeiNuo47	China	Indica
R579	DongNuo2	China	Indica
R580	BaiShuiNuo	China	Indica
R581	XinNuo44	China	Indica
R582	WanNuo45	China	Indica
R583	Hei126	China	Indica
R584	ChangHong5	China	Indica
R585	ChangHong6	China	Indica
R589	NongJiaHeiRuanXiang(SuiXi)	China	Indica
R590	NongJiaHongKeXiang6 (SuiXi)	China	Indica
R591	NongJiaBaiNuo8(SuiXi)	China	Indica
R592	NongJiaHong5 (SuiXi)	China	Indica
R593	GaoZhouNuo	China	Indica
R594	SuiNongJiaNuo(SuiXiNongJiaZhong)	China	Indica
R597	HeiMi	China	Indica
R598	GuangXiHeiNuo1	China	Indica
R599	GuangXiHeiNuo2	China	Indica
R600	YueNanHeiNuo	Vietnam	Indica
R601	WuChuanHuangPoHeiMi	China	Indica
R602	ZhanJiangNongKeHeiMi	China	Indica
R603	SuiNongJiaHong6(SuiXiNongJiaZhong)	China	Indica
R604	502-2ZhuTouYouSe	Philippines	Indica
R605	624-L15	China	Indica
R606	646-K2001	China	Indica
R607	L13	China	Indica
R608	617-L8	China	Indica
R609	L5	China	Indica
R610	L3	China	Indica
R611	S562	China	Indica
R612	607-557	China	Indica
R613	601-219	China	Indica
R614	BiaoJiDao	China	Indica
R615	625-L16	China	Indica
R68	YueShanZhan7Hao	China	Indica
R69	HuaHangXinXuan10-2	China	Indica
R70	IR64	Philippines	Indica
R71	Francis	America	Japonica
R72	BaSiMaDi370	Pakistan	Indica
R73	ShengBaSiMiao	China	Indica
R74	JinHangRuanZhan	China	Indica
R75	HangXiang48Hao	China	Indica
R76	WuGuangZhan	China	Indica
R77	YueTaiZaoZhan	China	Indica
R78	YueHuangSiMiao	China	Indica
R79	HuaXiang4016	China	Indica
R80	YuXiangYouZhanXuan	China	Indica
R81	WuShanGuiZhan	China	Indica
R82	2001IR77298-14-1-2	Philippines	Indica
R83	QiFoZhan	China	Indica
R84	Z014S 3429-4D-PN-1-1-2	NA	Indica
R85	YN 3109-23-1-2	NA	Indica
R86	R9113	China	Indica
R87	LiuFengBaiNuo	China	Indica
R88	XinYinChangLiZhong	China	Indica
R89	HangHui173	China	Indica
R90	XingNingHeiZhan	China	Indica
R91	FengZaoSiMiao ZhaoQingYin	China	Indica
R92	Kasalath	India	Indica
R93	YueHuangGuangZhan ZhaoQingYin	China	Indica
R94	Fan19 JiangYiJun	China	Indica
R95	HengFengB	China	Indica
R96	R1199	China	Indica
R97	NongJingSiMiao	China	Indica
R98	NingQiRuanZhan	China	Indica
R99	GuiHeFeng	China	Indica
