# Supplementary material for: GWAS Combined with WGCNA of Transcriptome and Metabolome to Excavate Key Candidate Genes for Rice Anaerobic Germination
Source: Rice (N Y). 2023 Oct 31;16:49. doi: 10.1186/s12284-023-00667-8 (PMC10618154; doi:10.1186/s12284-023-00667-8)
Supplement: Supplementary file 5 — Additional file 5. Table S4. 317 significant loci were identified by genome-wide association analysis of 591 rice germplasm. [file 12284_2023_667_MOESM5_ESM.xlsx]

## Sheet: Sheet1
Table S4- 317 significant loci were identified by genome-wide association analysis of 591 rice germplasm
Traits	Chromosome	Peak position (bp)	peak value	known loci
CDAN2d	Chr1	4196059	6.39871
CDAN2d	Chr1	4344336	5.91301
CDAN2d	Chr1	7232019	6.55271
CDAN2d	Chr1	9773247	5.35986	qAGP1, Liu et al. 2021a
CDAN2d	Chr1	40779839	8.44419
CDAN2d	Chr1	40907582	5.63217
CDAN2d	Chr1	42257638	5.27801
CDAN2d	Chr2	185444	6.62939
CDAN2d	Chr2	5392354	5.91801	qAG2.1, Kim et al. 2019
CDAN2d	Chr2	7500238	5.1137
CDAN2d	Chr2	29532289	5.18442
CDAN2d	Chr2	34905791	5.55387
CDAN2d	Chr4	2538183	6.02262
CDAN2d	Chr5	5461235	5.34756
CDAN2d	Chr5	10095322	6.05305
CDAN2d	Chr5	10419867	5.51924
CDAN2d	Chr5	11481810	5.41865
CDAN2d	Chr5	24852282	6.05737
CDAN2d	Chr5	26406193	5.33144
CDAN2d	Chr5	26694863	5.00557
CDAN2d	Chr6	5170566	5.94487
CDAN2d	Chr6	5621938	5.3277
CDAN2d	Chr6	13061466	5.26118
CDAN2d	Chr6	15586762	6.02633
CDAN2d	Chr6	17333650	6.03496
CDAN2d	Chr7	4619224	5.13269
CDAN2d	Chr7	23827843	5.21245
CDAN2d	Chr7	26198185	5.71237
CDAN2d	Chr8	1487322	8.75599
CDAN2d	Chr8	2042423	6.9195
CDAN2d	Chr8	8560647	5.65367
CDAN2d	Chr8	8892561	5.19732
CDAN2d	Chr8	25356227	9.06572
CDAN2d	Chr9	2156810	5.60636
CDAN2d	Chr9	12250749	5.95817
CDAN2d	Chr10	4063101	5.21915
CDAN2d	Chr11	9096578	5.64495
CDAN2d	Chr11	12013503	5.07497
CDAN2d	Chr12	10647989	5.12617
CDAN3d	Chr3	946424	5.53611
CDAN3d	Chr3	13355797	7.26977
CDAN3d	Chr3	13838740	5.61598
CDAN3d	Chr4	14116996	6.21662
CDAN3d	Chr6	15111299	5.6956
CDAN3d	Chr7	22523836	5.34295
CDAN3d	Chr8	7677508	5.7287
CDAN3d	Chr8	19332274	5.04002
CDAN3d	Chr8	22770944	6.31924
CDAN3d	Chr9	9220415	5.89684
CDAN3d	Chr9	12559035	5.15227
CDAN3d	Chr9	17997261	5.07221
CDAN3d	Chr9	18862965	5.76956
CDAN3d	Chr9	19662192	5.11094
CDAN3d	Chr11	22420445	5.02544
CDAN4d	Chr1	29079804	6.52184
CDAN4d	Chr2	7757661	5.04105
CDAN4d	Chr2	32571866	5.73788
CDAN4d	Chr2	33677710	5.29374
CDAN4d	Chr4	4503107	5.74238
CDAN4d	Chr4	5046502	5.88932
CDAN4d	Chr4	21483657	6.28408
CDAN4d	Chr4	33188763	8.23802
CDAN4d	Chr5	6024006	5.6335
CDAN4d	Chr5	27748072	6.82014
CDAN4d	Chr5	28167450	5.14191
CDAN4d	Chr8	10170578	5.31572
CDAN4d	Chr8	11685080	6.67083
CDAN4d	Chr9	21404841	5.87579	qCD-9-3, Yang et al. 2019
CDAN4d	Chr10	18499782	5.01434
CDAN4d	Chr11	3182408	5.17237
CLAN2d	Chr1	23830359	6.54684
CLAN2d	Chr3	32459894	5.41062	S3_32459722, Su et al. 2021
CLAN2d	Chr5	12197235	6.01166
CLAN2d	Chr6	7626777	6.5605
CLAN2d	Chr10	5751746	5.36091
CLAN2d	Chr12	5085649	6.07374
CLAN2d	Chr12	26942207	5.14542	qCSA-12-2, Jing Yang et al.,2019
CLAN3d	Chr3	36409153	5.19262	qSUR3-1Rc222-SCR-14, Ghosal et al.,2019
CLAN3d	Chr7	6962101	5.18419
CLAN4d	Chr3	17440491	5.32064
CLAN4d	Chr3	19321676	6.65288
CLAN4d	Chr3	26891194	6.38723
CLAN4d	Chr3	27590017	5.8341
CLAN4d	Chr4	24750576	7.15612
CLAN4d	Chr7	21067610	5.62477
CSAAN2d	Chr1	2309200	6.89124
CSAAN2d	Chr1	25169822	5.43873	qAG1, Jeong et al. 2020;S1_25099585, Su et al. 2021
CSAAN2d	Chr1	34951453	6.45354
CSAAN2d	Chr1	37505826	6.2889
CSAAN2d	Chr3	21522933	6.73738
CSAAN2d	Chr7	208854	5.72421
CSAAN2d	Chr7	21602459	5.45217
CSAAN2d	Chr8	14652038	7.16184
CSAAN2d	Chr8	15544499	5.45554
CSAAN2d	Chr9	17757454	8.4505
CSAAN2d	Chr10	16606078	5.92043
CSAAN2d	Chr11	28976021	6.16367
CSAAN3d	Chr1	491972	5.48823
CSAAN3d	Chr2	26714756	6.55257	qSSD-2, Li et al. 2019;qAG2, Septiningsih et al. 2013
CSAAN3d	Chr3	31285916	5.40956
CSAAN3d	Chr4	20430813	5.8409
CSAAN3d	Chr7	28883984	6.06865
CSAAN3d	Chr8	20441744	5.545
CSAAN3d	Chr10	15969956	5.90956
CSAAN4d	Chr1	5361588	5.1761
CSAAN4d	Chr2	22374787	8.48349
CSAAN4d	Chr2	24373867	5.08062
CSAAN4d	Chr3	17266828	6.76765
CSAAN4d	Chr4	27876356	6.3122
CSAAN4d	Chr6	29648965	6.80538
CSAAN4d	Chr11	10634811	5.53732
CSAAN4d	Chr11	18910186	6.32632
CSAAN4d	Chr12	9526960	5.43267
CVAN2d	Chr1	163529	6.08106
CVAN2d	Chr1	1796005	8.89048
CVAN2d	Chr1	2059202	9.21227
CVAN2d	Chr1	2673523	8.0967
CVAN2d	Chr1	3106879	8.22805
CVAN2d	Chr1	3466153	8.03346
CVAN2d	Chr1	4594296	5.57504
CVAN2d	Chr1	10850135	10.9657
CVAN2d	Chr1	11493961	7.3355
CVAN2d	Chr1	11766698	6.32245
CVAN2d	Chr1	15434516	11.9987
CVAN2d	Chr1	16207018	5.81611
CVAN2d	Chr1	16681077	6.48676
CVAN2d	Chr1	17025178	7.46782
CVAN2d	Chr1	17588541	6.49823
CVAN2d	Chr1	17675358	6.61356
CVAN2d	Chr1	17972627	6.4657
CVAN2d	Chr1	18240365	6.7724
CVAN2d	Chr1	18482824	7.13882
CVAN2d	Chr1	19366701	6.4348
CVAN2d	Chr1	19978148	7.21995
CVAN2d	Chr1	23280225	6.01044
CVAN2d	Chr1	23977924	11.9459
CVAN2d	Chr1	25548141	7.42505
CVAN2d	Chr1	31418900	6.77564	qAG-1-2, Angaji et al. 2010;S1_31006962, Hsu and Tung 2015
CVAN2d	Chr1	34490049	5.99739
CVAN2d	Chr1	35121197	6.85109
CVAN2d	Chr1	36203986	15.8125
CVAN2d	Chr1	37069627	5.25466
CVAN2d	Chr1	37779017	6.9814
CVAN2d	Chr1	37868459	7.22437
CVAN2d	Chr1	38223398	8.67719	qCLN1, Liu et al. 2021a
CVAN2d	Chr1	38596277	5.62694	qCD-1, Yang et al. 2019
CVAN2d	Chr1	38939894	7.36005
CVAN2d	Chr1	39465412	12.2457
CVAN2d	Chr1	39789908	6.02378
CVAN2d	Chr1	40141579	5.97322
CVAN2d	Chr1	40366297	7.69975
CVAN2d	Chr2	20748476	5.313	qGS2.1, Chen et al. 2012;qAG-2, Angaji et al. 2008;qAG-2-1, Angaji et al. 2010
CVAN2d	Chr2	35685508	6.2055
CVAN2d	Chr3	2363691	5.29879
CVAN2d	Chr3	14367388	9.53675
CVAN2d	Chr3	14518351	5.07549
CVAN2d	Chr3	18462514	6.82815
CVAN2d	Chr3	23491435	5.06654	qAG3-2, Liu et al. 2021
CVAN2d	Chr3	26124461	7.33389
CVAN2d	Chr4	124528	5.86129
CVAN2d	Chr4	3569741	5.26103
CVAN2d	Chr4	6931048	6.14826
CVAN2d	Chr4	7501178	5.07541
CVAN2d	Chr4	7794199	5.24268
CVAN2d	Chr4	9285739	5.57341
CVAN2d	Chr4	10342712	5.26545
CVAN2d	Chr4	10934309	5.35588
CVAN2d	Chr4	11741724	5.82206
CVAN2d	Chr4	12421462	5.11364
CVAN2d	Chr4	14330427	5.7085
CVAN2d	Chr5	28754105	5.59294
CVAN2d	Chr6	1118605	5.48427
CVAN2d	Chr6	1621537	5.76941
CVAN2d	Chr6	5950183	5.081
CVAN2d	Chr6	8051128	13.9474
CVAN2d	Chr6	9925796	11.7983	qCSA-6 and qCV-6-1, Yang et al. 2019
CVAN2d	Chr6	10696488	8.88041
CVAN2d	Chr6	10842473	10.9616
CVAN2d	Chr6	27157131	6.23285
CVAN2d	Chr7	1185886	7.62322
CVAN2d	Chr7	1818778	8.17856
CVAN2d	Chr7	2221800	10.4407
CVAN2d	Chr7	2487572	13.9632
CVAN2d	Chr7	2930477	10.198
CVAN2d	Chr7	3112192	7.76005
CVAN2d	Chr7	3741491	8.00611
CVAN2d	Chr7	15625485	10.0355
CVAN2d	Chr7	24236437	6.03491
CVAN2d	Chr7	24744790	5.70656
CVAN2d	Chr7	25390620	7.02653
CVAN2d	Chr8	52045	6.18348
CVAN2d	Chr8	2647892	7.1353
CVAN2d	Chr8	11485240	6.71258
CVAN2d	Chr8	11993411	5.87391
CVAN2d	Chr8	12819716	6.11407
CVAN2d	Chr8	13401810	6.98252
CVAN2d	Chr8	13887114	5.80014
CVAN2d	Chr8	14308199	7.43274
CVAN2d	Chr8	15031523	7.68982
CVAN2d	Chr8	19624758	5.52308
CVAN2d	Chr9	4916821	6.75811
CVAN2d	Chr9	7999180	5.08122
CVAN2d	Chr9	10654108	6.38116	qAG9-3, Liu et al. 2021b
CVAN2d	Chr10	7712063	5.47456
CVAN2d	Chr10	8409521	5.66487
CVAN2d	Chr10	9368436	5.09236
CVAN2d	Chr10	9934228	7.77028
CVAN2d	Chr10	11971483	8.92594
CVAN2d	Chr10	13983487	5.90221
CVAN2d	Chr10	17092925	5.67334
CVAN2d	Chr10	17679203	5.01587
CVAN2d	Chr10	19001774	6.56919
CVAN2d	Chr11	1031775	5.77078
CVAN2d	Chr11	1825100	5.37023
CVAN2d	Chr11	3769274	10.04	qAG11, Jeong et al. 2020
CVAN2d	Chr11	4398133	7.59264
CVAN2d	Chr11	6307176	6.58305
CVAN2d	Chr11	19940575	6.05191
CVAN2d	Chr11	23730468	7.85582
CVAN2d	Chr11	26116073	10.2538
CVAN2d	Chr11	27851861	6.16487
CVAN2d	Chr11	28167315	6.09472
CVAN2d	Chr12	6380037	5.4126
CVAN2d	Chr12	6664087	5.01624
CVAN2d	Chr12	6994130	5.87797
CVAN2d	Chr12	15419153	10.0701
CVAN2d	Chr12	15584161	9.22053
CVAN2d	Chr12	15962063	12.2395
CVAN2d	Chr12	16461870	6.81152
CVAN2d	Chr12	16655847	10.9391
CVAN2d	Chr12	17260250	11.2424
CVAN2d	Chr12	21983825	5.58756
CVAN2d	Chr12	24004638	5.32843
CVAN3d	Chr1	9390882	5.42858	qAGP1, Liu et al. 2021a
CVAN3d	Chr1	13534875	6.45926
CVAN3d	Chr1	24404466	8.84947
CVAN3d	Chr1	24873275	5.74619
CVAN3d	Chr1	26440217	5.97715
CVAN3d	Chr1	34774794	6.08982
CVAN3d	Chr2	2049503	6.85628
CVAN3d	Chr2	13947808	5.36555
CVAN3d	Chr2	18737841	5.03287
CVAN3d	Chr2	21983655	5.12867
CVAN3d	Chr2	24659586	5.85731
CVAN3d	Chr2	35069050	6.44167
CVAN3d	Chr3	8956500	5.27531	qAGP3, Liu et al. 2021a
CVAN3d	Chr3	12078261	6.56904
CVAN3d	Chr3	16197191	5.92046
CVAN3d	Chr3	22147078	6.41898
CVAN3d	Chr3	23812519	6.27423
CVAN3d	Chr3	27826611	8.16945	S3_27854371, Su et al. 2021
CVAN3d	Chr3	28227524	7.00631	S3_28290634, Su et al. 2021
CVAN3d	Chr3	28327771	6.5563
CVAN3d	Chr4	32562161	6.05159
CVAN3d	Chr4	35480076	7.11211
CVAN3d	Chr5	9146495	5.32347
CVAN3d	Chr6	3061099	5.73707
CVAN3d	Chr6	18885527	5.77141
CVAN3d	Chr6	19150484	6.01975
CVAN3d	Chr6	19409846	5.90299
CVAN3d	Chr6	29136506	5.70114
CVAN3d	Chr6	29412601	5.48497
CVAN3d	Chr6	30191930	5.79919	seq-rs3121, Zhang et al. 2017
CVAN3d	Chr7	676329	6.05823
CVAN3d	Chr7	10727336	5.16866
CVAN3d	Chr8	2235684	5.75148
CVAN3d	Chr8	20035859	6.09462
CVAN3d	Chr8	27374002	5.61167
CVAN3d	Chr9	5579448	6.27809
CVAN3d	Chr9	16234483	5.5702
CVAN3d	Chr10	12877840	5.05843	qAG10-1, Liu et al. 2021b
CVAN3d	Chr10	17558043	6.42757
CVAN3d	Chr10	21997931	5.07344
CVAN3d	Chr11	5201727	7.32641
CVAN3d	Chr11	5811460	7.10981
CVAN3d	Chr11	6919322	6.30935
CVAN3d	Chr11	7244797	6.71679
CVAN3d	Chr11	19376106	5.18809
CVAN3d	Chr11	19676076	5.80087
CVAN3d	Chr11	20488021	6.18492
CVAN3d	Chr11	21176158	8.83939
CVAN3d	Chr11	23253713	6.3588
CVAN3d	Chr11	25001800	5.05365
CVAN3d	Chr12	17999303	5.17476
CVAN3d	Chr12	23371692	5.76662
CVAN4d	Chr1	6150561	5.13792
CVAN4d	Chr1	9494163	5.14584	qAGP1, Liu et al. 2021a
CVAN4d	Chr1	14557690	5.21036
CVAN4d	Chr1	26025387	5.93918	qAG-1-2, Angaji et al.,2010
CVAN4d	Chr3	16877101	6.46811
CVAN4d	Chr3	21085434	5.0095
CVAN4d	Chr5	23214712	6.40987
CVAN4d	Chr5	23439597	6.39613
CVAN4d	Chr5	29822080	5.53509
CVAN4d	Chr6	4417173	6.96489
CVAN4d	Chr6	18385000	5.64597
CVAN4d	Chr6	21934715	5.88704
CVAN4d	Chr6	23466332	5.82981
CVAN4d	Chr6	31003300	6.05599
CVAN4d	Chr7	4973098	5.21639	seq-rs3210, Zhang et al. 2017
CVAN4d	Chr7	20355927	5.1318
CVAN4d	Chr7	29451677	5.06669
CVAN4d	Chr8	24896504	5.56197	seq-rs3972, Zhang et al. 2017
CVAN4d	Chr10	4753367	5.98196
CVAN4d	Chr10	5127457	5.13556
CVAN4d	Chr11	2782304	5.47367
CVAN4d	Chr11	12801028	5.36312
CVAN4d	Chr11	13696076	6.61403
CVAN4d	Chr11	15581469	5.266
CVAN4d	Chr11	16247447	5.47792
CVAN4d	Chr11	24004733	5.55709
CVAN4d	Chr11	24633278	5.09454
CVAN4d	Chr12	19393972	6.2996
CVAN4d	Chr12	20018213	6.18975
CVAN4d	Chr12	20460708	5.16453
CVAN4d	Chr12	21775097	5.83906	qCL-12 and qCSA-12-1, Yang et al. 2019
CVAN4d	Chr12	24539721	5.10329
