# Supplementary material for: GWAS Combined with WGCNA of Transcriptome and Metabolome to Excavate Key Candidate Genes for Rice Anaerobic Germination
Source: Rice (N Y). 2023 Oct 31;16:49. doi: 10.1186/s12284-023-00667-8 (PMC10618154; doi:10.1186/s12284-023-00667-8)
Supplement: Supplementary file 7 — Additional file 7. Table S6. Classification of 730 metabolites. [file 12284_2023_667_MOESM7_ESM.xlsx]

## Sheet: Sheet1
Table S6 - Classification of 730 metabolites.
Class	Number
Nicotinic acid derivatives	3
Organic acids	67
Lipids fatty acids	18
Lipids glycerolipids	19
Lipids glycerophospholipids	34
Flavones	73
Isoflavones	9
Flavonols	33
Flavone C-glycosides	45
Flavonolignans	12
Flavanones	19
Vitamins	17
Indole derivatives	6
Phytohormones	16
Anthocyanins	7
Catechin derivatives	10
Phenolamides	27
Tryptamine derivatives	10
Amino acids	30
Amino acid derivatives	60
Hydroxycinnamoyl derivatives	35
Coumarins	13
Quinate and derivatives	21
Nucleotide and derivates	57
Cholines	7
Alkaloids	7
Pyridine derivatives	3
Terpenoids	4
Carbohydrates	20
Alcohols and polyols	3
Benzoic acid derivatives	12
Others	33
Total	730
