# Supplementary material for: GWAS Combined with WGCNA of Transcriptome and Metabolome to Excavate Key Candidate Genes for Rice Anaerobic Germination
Source: Rice (N Y). 2023 Oct 31;16:49. doi: 10.1186/s12284-023-00667-8 (PMC10618154; doi:10.1186/s12284-023-00667-8)
Supplement: Supplementary file 8 — Additional file 8. Table S7. Number of metabolites in 11 modules. [file 12284_2023_667_MOESM8_ESM.xlsx]

## Sheet: Sheet1
Table S7 - Number of metabolites in 11 modules.
Module	number of metabolites
blue	231
green	218
brown	70
black	39
grey60	38
tan	25
salmon	21
cyan	16
midnightblue	14
lightcyan	13
lightgreen	10
