# Supplementary material for: GWAS Combined with WGCNA of Transcriptome and Metabolome to Excavate Key Candidate Genes for Rice Anaerobic Germination
Source: Rice (N Y). 2023 Oct 31;16:49. doi: 10.1186/s12284-023-00667-8 (PMC10618154; doi:10.1186/s12284-023-00667-8)
Supplement: Supplementary file 9 — Additional file 9. Table S8. The VIP value, Fold Change value and Connectivity value of 25 metabolites in tan module under treatment with aerobic and then anaerobic conditions. [file 12284_2023_667_MOESM9_ESM.xlsx]

## Sheet: Sheet1
Table S8 - The VIP value, Fold Change value and Connectivity value of 25 metabolites in tan module under treatment with aerobic and then anaerobic conditions.
Module	Index	Compounds		Connectivitya	02428A4d VS 02428A3dAN1d				YZXA4d VS YZXA3dAN1d		KEGG ID
					VIPb	Fold Change	LogFC	VIPb	Fold Change	LogFC
tan	Tri958	2'-Deoxyuridine	Nucleotide and its derivates	1.90981	3.3086	2729.63	11.4145	1.09621	2.58025	1.36751	C00526
tan	Tri196	Xanthine	Nucleotide and its derivates	1.66583	2.09294	25.4615	4.67024	1.70766	6.69735	2.74359	C00385
tan	Tri985	5-Methyluridine	Nucleotide and its derivates	3.47716	1.61213	6.64532	2.73234	1.69458	5.70143	2.51132	-
tan	Tri106	γ-aminobutyric acid	Organic acids	4.04325	1.60333	6.36811	2.67087	2.15618	16.4957	4.04401	-
tan	Tri108	N,N-Dimethylglycine	Amino acid derivatives	3.94322	1.45574	4.60335	2.20268	1.82359	7.43363	2.89407	C01026
tan	Tri103	L-Alanine	Amino acids	4.27319	1.27283	3.21582	1.68519	1.50834	3.99051	1.99657	C01401
tan	Tri939	Deoxyribose 5-phosphate	Nucleotide and its derivates	0.684954	1.66529	3.13882	1.65022	1.3402	2.98898	1.57965	C00673
tan	Tri151	L-Cysteine	Amino acids	3.35287	1.13215	2.60256	1.37993	1.07375	2.06559	1.04656	C00097
tan	Tri889	D-Fructose 6-phosphate	Carbohydrates	2.16545	1.04455	2.44444	1.28951	0.887201	1.64089	0.714477	C00085
tan	Tri879	Pantothenol	Alcohols and polyols	4.54936	1.07454	2.42894	1.28033	1.52143	4.25173	2.08805	C05944
tan	Tri143	L-(-)-Cystine	Amino acids	2.15313	1.04111	2.25	1.16993	0.944462	1.84456	0.883276	C00491
tan	Tri1059	Kynurenic acid	Organic acids	1.25243	1.02318	2.15632	1.10857	0.904778	1.68004	0.748493	C01717
tan	Tri833	L-Serine	Amino acids	4.02731	0.705597	1.4587	0.544687	0.987154	1.81159	0.85726	C00065
tan	Tri814	D-Glucose 6-phosphate	Carbohydrates	1.99309	0.586985	1.40858	0.494239	0.858563	1.6991	0.764767	C00092
tan	Tri279	(+)-Gallocatechin (GC)	Catechin derivatives	1.9623	0.601244	1.32304	0.403852	2.61002	3.26465	1.70693	-
tan	Tri1036	Esculetin O-quinacyl esculetin O-quinic acid	Coumarins	1.21133	0.856784	1.82786	0.870152	1.47304	1.92374	0.943915	-
tan	Tri682	4-Ethylbenzoic acid	Organic acids	0.725334	1.29638	1.55223	0.634341	1.47362	0.576832	-0.793776	-
tan	Tri843	L-Homoserine	Amino acids	5.4561	0.721352	1.46676	0.552634	0.959009	1.74856	0.806168	C00263
tan	Tri1342	13-HOTrE(r)	Lipids_Fatty acids	1.03085	0.595928	1.32897	0.410306	0.728504	1.45796	0.543949	-
tan	Tri683	N-Lauryldiethanolamine	Others	1.18962	0.50084	1.32449	0.405433	0.785069	1.66329	0.734041	-
tan	Tri844	trans-4-Hydroxy-L-proline	Amino acid derivatives	0.993694	0.479432	1.32284	0.403643	0.217257	1.08299	0.115015	C01157
tan	Tri853	D(+)-Glucose	Carbohydrates	2.92431	0.0556402	1.01711	0.024479	0.423895	1.16947	0.225859	C00031
tan	Tri1084	Protocatechuic aldehyde	Catechin derivatives	1.22993	0.00369991	1.00158	0.00227465	0.300458	0.870109	-0.200732	C16700
tan	Tri831	L-Glutamic acid O-glucoside	Amino acid derivatives	0.479109	0.10986	0.966216	-0.049582	0.440083	1.21113	0.276358	-
tan	Tri860	DL-Arabinose	Carbohydrates	1.91075	0.0905592	0.945415	-0.0809806	0.193746	1.06694	0.0934752	-
aConnectivity: The degree to which a metabolite is related to all other metabolites is described.
bVIP: The variable importance in project value.
