# Supplementary material for: GWAS Combined with WGCNA of Transcriptome and Metabolome to Excavate Key Candidate Genes for Rice Anaerobic Germination
Source: Rice (N Y). 2023 Oct 31;16:49. doi: 10.1186/s12284-023-00667-8 (PMC10618154; doi:10.1186/s12284-023-00667-8)
Supplement: Supplementary file 10 — Additional file 10. Table S9. Contents of 5 metabolites in four kinds of High AG (high germination ability under hypoxia) and four kinds of Low AG (poor germination ability under hypoxia) rice germplasm. [file 12284_2023_667_MOESM10_ESM.xlsx]

## Sheet: Sheet1
Table S9 - Contents of 5 metabolites in four kinds of High AG (high germination ability under hypoxia) and four kinds of Low AG (poor germination ability under hypoxia) rice germplasm
Metabolites	L-Alanine	γ-Aminobutyric acid	Xanthine	L-Cysteine	N, N-Dimethylglycine
Treatment	content(ng/g)	content(ng/g)	content(ng/g)	content(ng/g)	content(ng/g)
HA3dAN1d1	45716.1	53820.5	26836.7	29723.4	11212.4
HA3dAN1d2	56965.7	51034.8	14892.8	31157.1	12849.5
HA3dAN1d3	45840	55203.4	15537.6	30968.1	11873.8
HA3dAN1d4	46489.6	53766.4	12624.3	38542.2	11609.9
HA4d1	12773.6	23675.4	521.42	11901.3	13676.7
HA4d2	21927.5	23323	4287.68	11656.8	13489.4
HA4d3	13878.8	31599.1	3963.81	9688.95	13296.9
HA4d4	17832.1	32920.5	3699.19	14455.7	13740.5
HAN3dA1d1	52003.7	29227.2	230.749	23958.3	13990.9
HAN3dA1d2	44343.1	42698.6	515.379	14413.2	14778.9
HAN3dA1d3	37699.1	33126.6	304.398	16252.9	13215.1
HAN3dA1d4	58235.9	44120.3	412.023	18914.1	13398.6
HAN4d1	125808	38964.8	9834.18	13390.8	11624.5
HAN4d2	94391.8	47553.8	5901.23	14395.1	13361.3
HAN4d3	89604.5	45762.8	3347.5	12402.7	11348.8
HAN4d4	83134.8	50718	4045.41	18368.4	11928.3
LA3dAN1d1	47107.2	55872.8	16550.5	19374.3	11135.3
LA3dAN1d2	26717.9	60620.2	16295.9	24490.3	10443.2
LA3dAN1d3	37078.5	54286.6	15152.1	27683	11031.2
LA3dAN1d4	56062.9	49171.9	10939.3	31107.5	12463.4
LA4d1	13945.9	51711.3	519.667	9594.07	13183.5
LA4d2	7156.97	51219.4	1020.46	9999.88	11576.6
LA4d3	10057.1	45028.8	561.251	20909.1	12761.7
LA4d4	13665.9	20560.4	331.572	21511.9	13479.7
LAN3dA1d1	44457.6	45327.1	415.69	17546.8	12912.3
LAN3dA1d2	41629.8	34881.4	408.915	13553.6	14723.6
LAN3dA1d3	39876.2	42355.1	173.033	23923.5	14738.5
LAN3dA1d4	41271.6	38125.6	209.197	18032.5	12358.4
LAN4d1	93631	46177.3	5779.28	17661.6	10896.4
LAN4d2	70736.3	44424.9	7832.18	8939.24	14578.2
LAN4d3	80151.8	45870.7	5499.98	15125.5	11642.5
LAN4d4	84123.3	45499.2	3136.52	18465.3	13326.9
Note: Kynurenic acid not detected
