# Supplementary material for: GWAS Combined with WGCNA of Transcriptome and Metabolome to Excavate Key Candidate Genes for Rice Anaerobic Germination
Source: Rice (N Y). 2023 Oct 31;16:49. doi: 10.1186/s12284-023-00667-8 (PMC10618154; doi:10.1186/s12284-023-00667-8)
Supplement: Supplementary file 11 — Additional file 11. Table S10. Summary statistics for transcriptome sequencing quality and high qulity clean reads mapped to the reference genome. [file 12284_2023_667_MOESM11_ESM.xlsx]

## Sheet: Sheet1
Table S10 - Summary statistics for transcriptome sequencing quality and high qulity clean reads mapped to the reference genome
Samples	Total Reads	Mapped Reads	Q30	GC Content（%）	Clean reads	Mapping（%）
HA3dAN1d1	43729656	40981668	0.9379	0.5067	21864828	0.9372
HA3dAN1d2	41908220	39260036	0.9449	0.5092	20954110	0.9368
HA3dAN1d3	42526916	40133302	0.9541	0.5115	21263458	0.9437
HA4d1	42058514	39176610	0.9513	0.5118	21029257	0.9315
HA4d2	39997050	37246620	0.9526	0.513	19998525	0.9312
HA4d3	40307618	37567736	0.9549	0.5097	20153809	0.932
HAN3dA1d1	45796160	43235886	0.9502	0.5118	22898080	0.9441
HAN3dA1d2	41294418	39015009	0.9497	0.515	20647209	0.9448
HAN3dA1d3	39996620	37881525	0.9541	0.5116	19998310	0.9471
HAN4d1	42648072	40168451	0.944	0.5172	21324036	0.9419
HAN4d2	39993460	37633559	0.9481	0.5306	19996730	0.941
HAN4d3	42789206	40391617	0.945	0.5292	21394603	0.944
LA3dAN1d1	41777830	38756913	0.9523	0.5131	20888915	0.9277
LA3dAN1d2	39481292	36491921	0.955	0.5111	19740646	0.9243
LA3dAN1d3	42977040	39829459	0.9466	0.5119	21488520	0.9268
LA4d1	40630492	37720851	0.9542	0.5045	20315246	0.9284
LA4d2	40718408	37565809	0.9514	0.5066	20359204	0.9226
LA4d3	41229594	38360113	0.9504	0.5072	20614797	0.9304
LAN3dA1d1	41714384	38644920	0.9534	0.5059	20857192	0.9264
LAN3dA1d2	41519414	38740830	0.9533	0.5105	20759707	0.9331
LAN3dA1d3	42402272	39228565	0.9499	0.5079	21201136	0.9252
LAN4d1	40316424	37485726	0.9532	0.5018	20158212	0.9298
LAN4d3	39881922	36726168	0.9535	0.5114	19940961	0.9209
LAN4d3	39881922	36726168	0.9535	0.5114	19940961	0.9209
