# Supplementary material for: GWAS Combined with WGCNA of Transcriptome and Metabolome to Excavate Key Candidate Genes for Rice Anaerobic Germination
Source: Rice (N Y). 2023 Oct 31;16:49. doi: 10.1186/s12284-023-00667-8 (PMC10618154; doi:10.1186/s12284-023-00667-8)
Supplement: Supplementary file 12 — Additional file 12. Table S11. Genes or metabolites within 19 modules. [file 12284_2023_667_MOESM12_ESM.xlsx]

## Sheet: Sheet1
Table S11 - Genes or metabolites within 19 modules
Gene	moduleColors
Os01g0275300	brown
Os01g0785700	brown
Os02g0723300	yellow
Os09g0359800	brown
Os07g0592200	brown
Os01g0204000	brown
Os07g0490450	darkgrey
Os02g0755900	brown
Os01g0839100	white
Os03g0358000	magenta
Os02g0107000	darkgrey
Os07g0534700	darkgreen
Os10g0563800	darkgrey
Os06g0670500	orange
Os01g0871600	darkgrey
Os08g0307601	violet
Os02g0817600	darkgrey
Os01g0166300	orange
Os04g0572400	darkturquoise
Os03g0195475	brown
Os02g0801900	darkgrey
Os03g0282900	brown
Os01g0755550	brown
Os10g0208500	sienna3
Os03g0850300	brown
Os02g0732700	orange
Os06g0324150	brown
Os04g0534300	darkgreen
Os12g0138800	lightsteelblue1
Os06g0114650	darkgrey
Os10g0131100	darkgrey
Os11g0116200	darkgrey
Os04g0431700	darkgrey
Os08g0109300	brown
Os04g0151900	brown
Os01g0776400	yellow
Os04g0176200	white
Os06g0632400	brown
Os12g0622850	darkgrey
Os11g0602800	yellow
Os01g0916300	orange
Oryza_sativa_newGene_1393	white
Os03g0586500	darkgrey
Os03g0285300	brown
Os01g0830500	orange
Os10g0567000	darkred
Os05g0133100	brown
Os08g0203600	brown
Os12g0190000	darkgrey
Os05g0579000	darkgrey
Os07g0204400	darkgrey
Os03g0117100	darkgrey
Os06g0177300	darkmagenta
Os03g0118100	darkgrey
Os01g0290700	darkgrey
Os02g0822000	magenta
Os01g0749100	yellow
Os04g0591000	darkgrey
Os05g0452500	orange
Os10g0135300	darkgrey
Os03g0227800	brown
Os03g0854200	brown
Os07g0498900	brown
Os02g0481000	brown
Os10g0544900	darkred
Os03g0288500	brown
Os02g0181900	darkgrey
Os10g0491900	yellow
Os07g0238800	orange
Os06g0565900	yellow
Os01g0772400	lightgreen
Os07g0481100	brown
Os03g0257600	lightgreen
Os02g0566800	darkred
Os04g0169666	darkgrey
Os05g0148000	lightsteelblue1
Os07g0252400	darkgrey
Os10g0556100	orange
Os04g0635500	darkgreen
Os03g0433733	yellow
Os05g0387700	darkgrey
Os03g0243950	darkgrey
Os02g0230300	darkgreen
Os02g0129900	darkgrey
Os02g0266500	darkgrey
Os01g0924000	darkgrey
Os09g0501700	brown
Os07g0148800	darkgrey
Os05g0329300	darkgreen
Os07g0160500	darkgrey
Os03g0261900	midnightblue
Os07g0576500	orange
Os06g0184300	orange
Os12g0472500	darkgreen
Os06g0486800	darkgrey
Os08g0118500	darkgreen
Os09g0424701	brown
Os02g0109800	brown
Os09g0439100	lightgreen
Os02g0208200	brown
Os01g0236400	darkgrey
Os02g0689800	brown
Os01g0908200	darkgrey
Os02g0743100	darkgrey
Os08g0564900	brown
Os12g0116000	brown
Os03g0217900	yellow
Os06g0719600	yellow
Os04g0390600	darkgrey
Os11g0243750	brown
Os09g0345300	darkgreen
Os08g0412600	brown
Os09g0361400	brown
Os03g0253600	darkgrey
Os11g0684700	mediumpurple3
Os03g0743650	darkmagenta
Os08g0559900	orange
Os01g0966100	brown
Os01g0276500	lightgreen
Os04g0661300	brown
Os09g0547000	darkgrey
Os01g0920200	brown
Os05g0464001	darkgrey
Os04g0676300	brown
Os02g0778400	brown
Os06g0129000	darkgrey
Os04g0556500	brown
Os06g0152000	lightgreen
Os12g0277000	darkred
Os09g0505700	brown
Os08g0398400	darkgrey
Os12g0562100	brown
Os12g0553600	lightsteelblue1
Os02g0255900	darkmagenta
Os08g0278100	brown
Oryza_sativa_newGene_9914	darkgrey
Oryza_sativa_newGene_9912	magenta
Os09g0442800	darkgrey
Os09g0372400	brown
Os04g0546100	darkred
Os11g0579700	darkgrey
Os04g0453400	brown
Os02g0467600	saddlebrown
Os02g0765800	brown
Os06g0227250	brown
Os01g0953600	darkgrey
Os05g0563100	brown
Os08g0558100	white
Os01g0343200	brown
Os11g0634200	brown
Os12g0616000	brown
Os05g0538900	yellow
Os06g0717600	brown
Os11g0677500	orange
Os03g0821100	brown
Os05g0557800	brown
Os02g0816300	darkgrey
Os04g0525900	brown
Os06g0163500	orange
Os03g0809800	darkred
Os04g0465600	darkgrey
Os05g0359000	darkgrey
Os04g0659100	darkgrey
Os05g0519600	darkgrey
Os10g0559900	brown
Os06g0649500	orange
Os04g0510300	brown
Os08g0238700	yellow
Os02g0729300	yellow
Os08g0555700	darkgrey
Os02g0280100	orange
Os03g0731900	darkgrey
Os04g0455800	lightgreen
Os04g0613800	brown
Os04g0448300	darkgrey
Os10g0112600	midnightblue
Os08g0170700	brown
Os10g0578950	darkgrey
Os07g0563400	white
Os01g0295700	brown
Os05g0182100	brown
Os02g0327100	brown
Os07g0564750	brown
Os03g0851600	brown
Os01g0629750	yellow
Os03g0820100	brown
Os01g0190400	midnightblue
Os07g0565800	darkgrey
Os04g0674450	orange
Os04g0459000	lightsteelblue1
Os05g0398100	darkmagenta
Os06g0225800	darkturquoise
Oryza_sativa_newGene_2477	yellow
Os01g0388500	magenta
Os01g0709500	lightsteelblue1
Os02g0244600	yellow
Os03g0858400	darkgrey
Os02g0694800	darkgrey
Os05g0442000	lightgreen
Os06g0566100	brown
Os10g0555100	darkgrey
Os07g0657200	brown
Os03g0431100	darkred
Os08g0103300	darkgrey
Os11g0503400	darkgrey
Os10g0102400	magenta
Os12g0601400	darkgreen
Os03g0616500	brown
Os05g0156600	brown
Os11g0334938	darkgrey
Os02g0523500	darkred
Os05g0112750	darkred
Os02g0513100	brown
Os04g0298600	orange
Os06g0490200	darkgreen
Os04g0688200	brown
Os09g0516700	midnightblue
Os02g0629800	darkred
Os09g0272500	brown
Os03g0427900	brown
Os03g0347200	brown
Oryza_sativa_newGene_10465	lightsteelblue1
Os02g0784700	brown
Os05g0166900	orange
Os07g0608900	midnightblue
Os02g0761600	darkgrey
Os02g0103800	darkgrey
Os12g0424700	brown
Os05g0171300	brown
Os09g0467400	brown
Os03g0655700	brown
Os02g0147600	brown
Os08g0545900	darkgrey
Os04g0685200	darkgrey
Os02g0759800	magenta
Os12g0169800	brown
Os02g0274100	brown
Os02g0658100	brown
Os03g0713400	brown
Os06g0129100	darkgreen
Os05g0508300	brown
Os08g0369200	lightsteelblue1
Os08g0535100	lightsteelblue1
Os11g0562100	orange
Os01g0364000	brown
Os04g0691800	brown
Os10g0442600	brown
Os07g0163500	darkgrey
Os05g0125100	darkgrey
Os03g0711800	magenta
Os05g0101600	brown
Os05g0507300	darkgrey
Os04g0486600	brown
Os09g0525900	darkgrey
Os02g0721800	darkgrey
Os03g0751800	darkgrey
Os03g0726200	darkgrey
Os07g0173100	orange
Os03g0830500	darkgrey
Os06g0474900	orange
Os02g0572900	lightgreen
Os09g0545320	darkgrey
Os07g0289400	yellow
Os01g0658400	violet
Os08g0470200	brown
Os06g0724700	brown
Os01g0937400	midnightblue
Os11g0456100	midnightblue
Os04g0244500	brown
Os06g0672801	brown
Os03g0206900	darkgrey
Os11g0162700	yellow
Os04g0574100	brown
Os01g0101600	darkmagenta
Os03g0302700	darkgrey
Os01g0871100	darkgrey
Os10g0419100	brown
Os02g0681632	orange
Os11g0312340	darkgrey
Os02g0598200	brown
Os09g0299200	magenta
Os10g0446600	orange
Os12g0594200	yellowgreen
Os12g0594201	brown
Os11g0105800	darkgrey
Os11g0118300	saddlebrown
Os06g0655100	midnightblue
Os04g0529400	midnightblue
Os09g0101800	lightsteelblue1
Os07g0110300	brown
Os03g0325400	brown
Os06g0531900	darkred
Os07g0245100	darkgrey
Os05g0194900	darkgrey
Os12g0600200	orange
Os01g0534900	orange
Os01g0928300	darkgrey
Os08g0359500	brown
Oryza_sativa_newGene_2761	brown
Os03g0323800	brown
Os11g0109000	darkgrey
Os04g0408700	darkred
Os01g0732801	yellow
Os02g0591600	brown
Os05g0566500	brown
Os11g0550800	darkgrey
Os06g0548000	brown
Os01g0296700	brown
Os01g0103600	brown
Os06g0523100	yellow
Os07g0583200	lightgreen
Os03g0633500	yellow
Os11g0523800	darkred
Os01g0296000	darkgrey
Os04g0604300	darkturquoise
Os06g0609800	darkgrey
Os07g0545900	darkgrey
Os04g0534400	brown
Os02g0452500	darkmagenta
Os09g0103400	brown
Os11g0679900	brown
Os03g0835600	brown
Os04g0431000	darkgrey
Os08g0474000	darkturquoise
Os05g0541900	brown
Os03g0852300	brown
Os05g0454200	darkgrey
Os04g0644300	darkgrey
Os03g0409100	saddlebrown
Os01g0391500	yellow
Os08g0466050	darkgrey
Os01g0800900	brown
Os03g0161100	yellow
Os07g0626100	brown
Os07g0667300	brown
Oryza_sativa_newGene_7751	violet
Os01g0225200	brown
Os02g0158600	brown
Os11g0644800	brown
Os04g0642000	brown
Os03g0861700	darkgrey
Os03g0406900	darkred
Os05g0155100	brown
Os03g0719100	brown
Os08g0515800	darkgrey
Os12g0203100	brown
Os01g0887700	brown
Os12g0150100	brown
Os03g0127000	darkred
Os07g0669650	magenta
Os10g0135400	brown
Os11g0484400	brown
Os01g0217800	brown
Os09g0481700	white
Os11g0183900	orange
Os07g0614000	darkgrey
Os11g0704800	darkgrey
Os08g0482500	brown
Os01g0238900	darkred
Os05g0403400	brown
Os03g0258900	midnightblue
Os03g0702700	brown
Os05g0148900	brown
Oryza_sativa_newGene_1343	yellow
Os03g0740800	brown
Os08g0536100	brown
Os01g0648600	darkgrey
Oryza_sativa_newGene_3854	darkgrey
Oryza_sativa_newGene_3851	yellow
Os08g0410900	lightsteelblue1
Os06g0704100	darkgreen
Os03g0704700	darkgrey
Os09g0466100	darkgrey
Oryza_sativa_newGene_3858	yellow
Os03g0242100	brown
Os03g0192600	darkgrey
Os12g0106700	darkmagenta
Os10g0462500	brown
Os05g0408200	darkgrey
Os03g0152100	orange
Os09g0503400	midnightblue
Os02g0152600	brown
Os03g0723000	darkgrey
Os05g0446550	darkgrey
Os02g0109100	brown
Os02g0758200	darkturquoise
Os01g0580000	brown
Os02g0745600	darkgreen
Os07g0108000	brown
Os08g0461700	yellow
Os02g0521700	magenta
Os01g0264400	orange
Os09g0397100	brown
Os02g0571100	darkgrey
Os03g0742400	darkgrey
Os10g0392800	brown
Os10g0407100	brown
Os05g0151300	white
Os01g0121500	darkturquoise
Os03g0307700	darkgrey
Os05g0534800	darkgrey
Os03g0728800	brown
Os12g0578000	darkgrey
Os03g0708700	brown
Os02g0666500	midnightblue
Os05g0536400	brown
Os01g0518500	darkgrey
Os06g0221300	white
Os01g0343500	darkgrey
Oryza_sativa_newGene_8969	darkgrey
Os03g0807700	darkgrey
Os12g0583500	darkgrey
Oryza_sativa_newGene_8967	darkred
Os10g0524000	darkgrey
Os03g0215200	darkgrey
Os07g0673900	darkgrey
Os10g0204100	brown
Os05g0557100	darkgreen
Os07g0563600	orange
Os03g0725400	brown
Os02g0592400	brown
Os10g0437200	brown
Os06g0555500	orange
Os03g0792800	orange
Os04g0320200	darkgrey
Os08g0163400	midnightblue
Os06g0172200	darkturquoise
Os11g0427500	brown
Os04g0389901	darkgrey
Os04g0660100	violet
Os01g0633100	darkgrey
Oryza_sativa_newGene_2930	yellow
Os04g0247500	yellow
Oryza_sativa_newGene_2932	yellow
Oryza_sativa_newGene_2933	mediumpurple3
Oryza_sativa_newGene_2935	darkgrey
Os10g0357850	brown
Os06g0216700	darkgrey
Os08g0265500	darkgrey
Os02g0489400	brown
Os02g0819600	orange
Os03g0844700	brown
Os03g0131200	darkgrey
Os06g0142300	saddlebrown
Os02g0608300	darkred
Os10g0572300	magenta
Os01g0907300	brown
Os12g0639200	lightsteelblue1
Os08g0136366	orange
Oryza_sativa_newGene_4190	lightsteelblue1
Os01g0895100	darkgrey
Os01g0763000	brown
Os04g0605200	brown
Os05g0478200	brown
Os11g0270000	darkgrey
Os12g0481200	brown
Os04g0177300	darkgrey
Os07g0659900	brown
Os05g0134700	darkturquoise
Os01g0655300	darkgrey
Os01g0192300	darkgrey
Os11g0459400	darkmagenta
Os03g0607600	brown
Os07g0693700	darkgrey
Os10g0320100	brown
Os07g0657500	darkgrey
Os04g0620700	brown
Os06g0694100	brown
Os06g0224650	lightsteelblue1
Os11g0660400	yellow
Os07g0444000	lightsteelblue1
Os04g0626700	darkgrey
Os01g0224300	darkgrey
Os03g0597600	darkgreen
Os03g0775500	lightgreen
Os06g0193300	darkgrey
Os06g0650600	orange
Os02g0694300	magenta
Oryza_sativa_newGene_5717	yellow
Os07g0123100	darkgrey
Os03g0760500	brown
Os02g0127900	darkgrey
Os03g0241100	magenta
Os08g0492000	darkgreen
Os02g0519700	midnightblue
Os04g0683900	orange
Os07g0133500	darkgreen
Os01g0600000	brown
Os05g0108300	orange
Os03g0603600	darkgreen
Os03g0647400	brown
Os08g0434500	darkgrey
Os03g0279900	brown
Os08g0526700	brown
Os02g0670500	darkgrey
Os12g0132800	brown
Os11g0195100	yellow
Os10g0389800	brown
Os06g0326900	darkgrey
Os01g0829400	darkgrey
Os08g0223766	brown
Os05g0451900	brown
Os02g0738900	brown
Os03g0720300	darkgrey
Os07g0175600	darkgrey
Os08g0404350	lightsteelblue1
Os02g0655800	darkgrey
Os03g0567100	darkgrey
Os05g0592100	darkgrey
Os03g0757400	brown
Os01g0847600	darkgrey
Os03g0854300	brown
Os09g0495200	brown
Os02g0602800	mediumpurple3
Os04g0475500	midnightblue
Os01g0105900	orange
Oryza_sativa_newGene_10237	lightsteelblue1
Os12g0580500	brown
Os04g0691100	brown
Os12g0225100	orange
Os07g0452700	brown
Os01g0607400	magenta
Os03g0810600	brown
Os06g0112200	brown
Os03g0352200	brown
Os06g0103600	darkgrey
Os04g0530500	brown
Os06g0251200	brown
Os11g0636900	brown
Os05g0487300	brown
Os09g0484800	darkgrey
Os07g0660200	magenta
Os03g0837100	midnightblue
Os02g0226900	orange
Os04g0337500	darkgrey
Os10g0446100	darkgrey
Os07g0438550	brown
Os04g0538000	white
Os03g0640300	brown
Os08g0216600	darkmagenta
Os07g0419500	lightsteelblue1
Os03g0815100	darkgrey
Os11g0143300	darkgreen
Os04g0679900	darkgrey
Os10g0563400	darkgrey
Os06g0634600	orange
Os02g0793100	darkgrey
Os11g0552500	brown
Os05g0560200	brown
Os05g0272800	orange
Os10g0510700	darkgrey
Os02g0606000	darkgrey
Os10g0167600	darkgrey
Os07g0208801	yellow
Os04g0428900	brown
Os06g0105600	orange
Os03g0280700	darkmagenta
Os10g0578000	darkgrey
Os05g0220900	darkgrey
Os11g0247300	brown
Os01g0936600	darkgrey
Os05g0270400	magenta
Os06g0152400	darkgrey
Os04g0602400	darkgrey
Os04g0587751	darkgrey
Os03g0848100	darkgrey
Os10g0498300	yellow
Os07g0558000	brown
Os04g0559800	darkgrey
Os06g0531000	orange
Os07g0511000	saddlebrown
Os03g0439500	darkgrey
Os07g0620400	orange
Os12g0607000	brown
Os11g0604600	darkgrey
Os03g0199300	lightsteelblue1
Os02g0222100	yellow
Os08g0120000	brown
Os07g0162400	darkgrey
Os07g0215500	darkgreen
Os04g0612600	brown
Os04g0623700	brown
Os02g0187700	darkturquoise
Os01g0574400	darkred
Os03g0586900	brown
Os07g0272400	darkgrey
Os12g0159000	darkturquoise
Os01g0164700	brown
Os03g0115300	orange
Os05g0426800	darkgrey
Os08g0156800	brown
Os03g0765100	orange
Os11g0521500	midnightblue
Os02g0579800	brown
Os05g0587000	darkgrey
Os01g0687800	darkmagenta
Os02g0562400	orange
Os02g0258300	darkgrey
Os01g0685400	brown
Os05g0401100	darkgrey
Os09g0299500	brown
Os07g0549800	brown
Os05g0305600	darkgreen
Os03g0633400	midnightblue
Os03g0571900	brown
Os01g0834500	brown
Os09g0436500	lightsteelblue1
Os01g0926800	darkgrey
Os12g0538300	brown
Os03g0702000	darkgrey
Os03g0192500	orange
Os01g0256500	darkgrey
Os01g0215700	midnightblue
Os12g0554400	brown
Os05g0490800	brown
Os12g0257000	midnightblue
Os10g0337500	brown
Os01g0886350	darkgrey
Os10g0420332	brown
Os06g0663500	brown
Os09g0562400	yellow
Os03g0213500	darkgrey
Os05g0428400	yellow
Os01g0637600	darkgrey
Os12g0430900	yellow
Os09g0460200	yellow
Os01g0238200	mediumpurple3
Os02g0566400	midnightblue
Os12g0571100	darkred
Os09g0513700	mediumpurple3
Os10g0483500	brown
Os09g0533200	brown
Oryza_sativa_newGene_2608	orange
Os11g0702700	brown
Os11g0125500	brown
Os11g0700900	lightsteelblue1
Os01g0132000	darkgrey
Os12g0588800	darkgrey
Os01g0959800	darkgrey
Os08g0106300	yellow
Oryza_sativa_newGene_7273	yellow
Os07g0120650	orange
Os06g0702600	brown
Os06g0678200	brown
Os09g0458300	darkgrey
Os04g0390800	white
Os01g0922000	brown
Os10g0507600	darkgrey
Os03g0152800	brown
Os03g0699200	orange
Os11g0124300	darkgreen
Os02g0116000	brown
Os02g0829500	brown
Os07g0162500	darkgrey
Os05g0168300	darkgrey
Oryza_sativa_newGene_8387	darkmagenta
Os01g0567400	brown
Os04g0517900	saddlebrown
Os06g0626050	brown
Os05g0187100	sienna3
Os01g0868200	darkmagenta
Os11g0202600	mediumpurple3
Os12g0608600	yellow
Os02g0291500	brown
Os02g0678400	brown
Os10g0196400	brown
Os02g0639500	darkgrey
Os02g0581100	darkgrey
Os01g0521500	magenta
Os04g0507500	lightgreen
Os10g0190800	orange
Os07g0290800	brown
Os03g0295800	brown
Os07g0227400	darkgreen
Os01g0813900	magenta
Os07g0287400	brown
Os01g0179500	darkmagenta
Os03g0207900	brown
Os06g0700601	sienna3
Os07g0479200	brown
Os12g0630700	darkgreen
Os01g0742100	darkgrey
Os01g0194200	brown
Os04g0675600	brown
Os12g0601000	darkgrey
Os06g0498000	brown
Os01g0846600	brown
Os08g0375800	brown
Os10g0503600	brown
Os03g0317000	darkgrey
Os05g0551600	yellow
Os01g0817100	darkgrey
Os06g0140200	yellow
Os02g0331200	darkgrey
Os01g0905200	darkturquoise
Os02g0219400	brown
Os07g0491500	darkgrey
Os12g0498700	darkmagenta
Os04g0662000	lightsteelblue1
Os05g0557600	darkred
Os01g0723400	darkgrey
Os07g0538200	sienna3
Os02g0806600	yellowgreen
Os06g0654900	darkgreen
Os03g0108200	lightsteelblue1
Os04g0379400	darkgrey
Os11g0178800	brown
Os11g0425600	darkgrey
Os11g0153600	darkgrey
Os03g0454300	midnightblue
Os05g0346100	brown
Os08g0237100	yellow
Os10g0466700	brown
Os09g0325700	darkgrey
Os09g0424600	magenta
Os03g0234900	darkgrey
Os12g0143900	brown
Os05g0427200	magenta
Os11g0249000	orange
Os01g0203300	midnightblue
Os07g0602900	lightgreen
Os07g0568000	brown
Os09g0471100	brown
Os01g0592900	brown
Os04g0281900	darkgreen
Os02g0780500	yellow
Os02g0174800	darkgreen
Os05g0146900	orange
Os10g0541000	darkgreen
Os01g0763700	darkgrey
Os05g0455800	yellow
Os08g0290100	brown
Os01g0894500	brown
Os01g0714900	brown
Os05g0140500	brown
Os03g0162200	brown
Os01g0951100	darkgrey
Os08g0522400	darkgrey
Os07g0565400	darkgrey
Os07g0155200	brown
Os12g0557400	darkgrey
Os03g0103800	lightsteelblue1
Os04g0620000	lightgreen
Os10g0326800	darkgrey
Os05g0411600	orange
Os01g0278600	brown
Os07g0597100	brown
Os12g0254601	yellow
Os08g0436800	brown
Os07g0598100	brown
Os09g0566050	darkgrey
Os04g0206700	mediumpurple3
Os03g0264000	darkgrey
Os07g0209100	darkgreen
Os02g0137400	brown
Os06g0324400	white
Os06g0641866	darkgrey
Os07g0608500	brown
Os07g0499800	brown
Os09g0474051	brown
Os02g0461100	magenta
Os09g0572700	darkgrey
Os04g0398300	magenta
Os01g0898500	white
Os02g0464550	darkgrey
Os03g0711525	yellowgreen
Os01g0357200	midnightblue
Os09g0386200	orange
Os08g0301500	brown
Os05g0108800	brown
Os05g0137300	darkgrey
Os02g0655100	darkgrey
Os11g0616900	lightsteelblue1
Os09g0133800	brown
Os08g0537900	sienna3
Os06g0603600	darkgrey
Os01g0875300	darkgrey
Os01g0783200	darkgrey
Os05g0521400	orange
Os11g0104833	brown
Os03g0781000	darkgrey
Os05g0510300	brown
Os06g0574100	darkgrey
Os01g0506100	darkgrey
Os09g0560450	orange
Os01g0940700	darkgrey
Os12g0595000	darkgrey
Os07g0420000	brown
Os02g0801450	lightsteelblue1
Os09g0394500	darkgrey
Os12g0566250	magenta
Os01g0807900	darkgrey
Os07g0230700	orange
Os02g0224200	brown
Os01g0293200	darkred
Os11g0141000	brown
Os02g0721600	magenta
Os05g0389400	lightsteelblue1
Os02g0625000	darkred
Os11g0482400	darkgrey
Os03g0204100	darkgrey
Os05g0544900	brown
Os02g0805200	brown
Os06g0609450	darkgrey
Os04g0576900	brown
Os09g0493700	darkgrey
Os07g0578600	brown
Os04g0450100	brown
Os01g0743600	yellow
Os05g0546500	yellow
Oryza_sativa_newGene_11355	lightsteelblue1
Os10g0502400	midnightblue
Os01g0143900	darkgrey
Os05g0495300	lightgreen
Os01g0178200	darkgrey
Os01g0934100	darkturquoise
Os06g0560000	midnightblue
Os02g0520750	darkgrey
Os10g0491450	brown
Os08g0105000	brown
Os12g0507000	orange
Os10g0518200	midnightblue
Os03g0837800	midnightblue
Os03g0339400	darkgrey
Os01g0779300	darkgrey
Os10g0465700	lightgreen
Os11g0514500	darkgrey
Os01g0674500	brown
Os03g0246050	yellow
Oryza_sativa_newGene_9141	yellow
Os04g0663500	brown
Oryza_sativa_newGene_10000	brown
Os11g0143400	lightgreen
Os10g0563300	brown
Os09g0491708	darkgrey
Os04g0639000	brown
Os04g0580300	lightgreen
Os03g0850900	darkgrey
Os01g0535900	darkgrey
Oryza_sativa_newGene_855	darkgrey
Os09g0109600	white
Os05g0414700	darkmagenta
Os03g0388900	darkred
Os07g0248900	magenta
Os02g0198400	brown
Os07g0247100	darkgrey
Os07g0620300	brown
Os02g0102850	brown
Os01g0885500	darkred
Os02g0749800	darkgrey
Os05g0307100	darkgrey
Os02g0682300	darkgrey
Os12g0127200	darkred
Os05g0526400	brown
Os03g0102200	brown
Os03g0267600	brown
Os02g0797600	darkturquoise
Os06g0587300	orange
Oryza_sativa_newGene_146	brown
Os01g0321300	darkgrey
Os02g0475500	orange
Os03g0190800	darkred
Os03g0625700	orange
Os02g0178700	darkgrey
Os02g0579300	darkgrey
Os08g0494375	orange
Os07g0680300	darkmagenta
Oryza_sativa_newGene_7455	yellow
Os01g0367700	lightsteelblue1
Os03g0227500	brown
Os02g0585200	darkturquoise
Os02g0644100	darkgrey
Os06g0308800	brown
Os05g0229475	brown
Os08g0540000	violet
Os05g0143500	magenta
Os01g0108200	brown
Os04g0682900	orange
Os03g0746600	darkgrey
Os07g0406800	brown
Os06g0270900	brown
Os02g0701300	brown
Os06g0586300	brown
Os09g0322200	brown
Oryza_sativa_newGene_9990	darkgrey
Os05g0513500	brown
Os01g0962400	darkgrey
Os04g0383700	darkgrey
Os10g0150400	darkgrey
Os01g0861700	darkgrey
Os03g0646900	yellow
Os01g0960800	brown
Os09g0420700	darkgrey
Os12g0577600	brown
Os10g0455900	orange
Os09g0111800	brown
Os10g0487400	brown
Os05g0553700	brown
Os07g0219250	darkmagenta
Os09g0483300	darkgrey
Os01g0532800	brown
Os05g0188600	orange
Os02g0622200	yellow
Os03g0211800	darkgrey
Os04g0501200	darkgrey
Os07g0565300	darkgrey
Os01g0844000	lightsteelblue1
Os11g0629566	brown
Os01g0742400	darkturquoise
Os11g0557800	yellow
Os05g0210600	darkgrey
Os03g0137800	orange
Os01g0600200	brown
Os08g0100600	brown
Os10g0169800	orange
Os10g0457500	brown
Oryza_sativa_newGene_7333	darkgrey
Os08g0450100	darkgreen
Os05g0489700	brown
Os05g0187800	brown
Os01g0758200	yellow
Os08g0480400	darkgrey
Os10g0512700	darkgrey
Os01g0910500	yellow
Os10g0503100	darkgrey
Os07g0661000	brown
Os11g0549650	lightsteelblue1
Os12g0194800	brown
Os10g0476000	brown
Os05g0329100	darkgreen
Os02g0834300	darkgrey
Os05g0568600	darkgrey
Os05g0529300	brown
Os04g0662900	lightgreen
Os03g0249700	darkgrey
Os02g0196900	brown
Oryza_sativa_newGene_4732	orange
Os03g0413400	brown
Os12g0443700	brown
Os12g0147800	brown
Os07g0686900	darkgrey
Os07g0472100	darkred
Os03g0769700	darkgrey
Os01g0811400	darkgrey
Os11g0163800	darkturquoise
Os04g0659000	darkgreen
Os03g0840500	brown
Os05g0421300	brown
Os02g0168300	brown
Os03g0669300	brown
Os01g0817800	magenta
Os06g0682800	orange
Os03g0846900	brown
Os03g0133000	darkgrey
Os01g0679600	brown
Os04g0429100	orange
Os11g0249700	darkmagenta
Os01g0949060	brown
Os06g0644600	brown
Os02g0573200	darkgrey
Os02g0617300	midnightblue
Os06g0149900	orange
Os10g0559200	brown
Os10g0565100	darkgreen
Os02g0276200	darkgrey
Os02g0221500	brown
Os01g0326300	saddlebrown
Os12g0126800	orange
Os05g0149251	brown
Os03g0141200	orange
Os05g0104100	saddlebrown
Os05g0404300	darkmagenta
Os07g0153300	midnightblue
Os03g0222600	brown
Os03g0343900	darkgrey
Os07g0659700	lightgreen
Os02g0575800	brown
Os10g0113900	darkgrey
Os01g0794100	darkgrey
Os02g0782200	brown
Os01g0203800	lightsteelblue1
Os03g0112700	brown
Os08g0439900	midnightblue
Os03g0376100	brown
Os11g0206400	brown
Os03g0764100	darkturquoise
Oryza_sativa_newGene_2199	midnightblue
Oryza_sativa_newGene_2190	lightsteelblue1
Os05g0414501	lightsteelblue1
Os02g0144200	midnightblue
Os02g0135300	brown
Os05g0457700	orange
Os08g0519700	darkgrey
Os09g0242600	yellow
Os04g0206000	lightsteelblue1
Os08g0543600	brown
Os05g0147150	brown
Os12g0527500	white
Os07g0549900	brown
Os02g0244300	darkmagenta
Os12g0160900	lightsteelblue1
Os03g0750400	darkred
Os09g0555500	darkgrey
Os07g0484700	magenta
Oryza_sativa_newGene_6969	yellow
Os05g0502800	brown
Os05g0582300	mediumpurple3
Os02g0127700	lightgreen
Os05g0519400	brown
Os12g0566900	brown
Os02g0618250	brown
Os05g0106500	brown
Os05g0577800	brown
Os11g0130100	darkred
Os03g0760900	darkgrey
Os07g0659100	brown
Os05g0121600	violet
Os03g0777500	darkgreen
Os05g0512200	brown
Os05g0523300	brown
Os06g0326500	brown
Os07g0514400	darkred
Os03g0284900	darkgrey
Os07g0529800	darkgrey
Os04g0571800	brown
Os04g0459200	darkgrey
Os10g0105400	darkgrey
Os03g0655200	darkred
Os08g0250200	orange
Os07g0413700	yellow
Os08g0206600	brown
Os11g0452400	lightgreen
Os06g0247500	darkgrey
Os01g0291500	brown
Os11g0147500	darkgrey
Os08g0151800	brown
Os12g0547500	brown
Os09g0529100	darkgrey
Os02g0655600	sienna3
Os06g0116800	brown
Os10g0378400	darkgrey
Os05g0389300	brown
Os02g0305600	midnightblue
Os01g0617500	brown
Os08g0117100	darkgrey
Os02g0810300	lightgreen
Os04g0223300	brown
Os01g0752100	darkmagenta
Os02g0805500	darkgrey
Os10g0170000	lightgreen
Os07g0546750	orange
Os04g0444900	brown
Os05g0497200	darkturquoise
Os04g0502800	magenta
Os01g0833700	orange
Os03g0431200	violet
Os01g0869000	orange
Os06g0562700	brown
Os03g0376000	brown
Os12g0613500	brown
Os01g0158400	darkgrey
Os01g0828300	orange
Os03g0855600	brown
Os11g0141900	brown
Os12g0209100	brown
Os06g0187900	brown
Os11g0227600	yellow
Os03g0338600	darkgrey
Os10g0561200	darkgrey
Os03g0626800	magenta
Os06g0171700	brown
Os02g0802575	darkgrey
Os01g0283500	white
Os01g0743100	brown
Os03g0407050	lightgreen
Os09g0553200	brown
Os10g0341800	darkgrey
Os03g0435900	brown
Os01g0719400	darkgrey
Os05g0583075	brown
Os05g0150800	darkgrey
Os03g0247200	orange
Oryza_sativa_newGene_8139	lightsteelblue1
Os03g0577300	brown
Os02g0673500	darkgrey
Os11g0176300	orange
Os03g0111700	darkgrey
Os02g0151300	darkgrey
Os03g0158600	darkgreen
Os01g0358300	darkgrey
Os11g0550500	darkgreen
Os01g0801800	lightgreen
Os04g0660500	orange
Oryza_sativa_newGene_9269	violet
Os04g0679100	brown
Os02g0473200	magenta
Os02g0740300	midnightblue
Os04g0303950	darkred
Os09g0540800	midnightblue
Os05g0405500	darkgrey
Os09g0364800	darkgreen
Os01g0681600	orange
Os01g0973500	darkgrey
Os09g0516900	darkgrey
Os03g0736500	brown
Os03g0221200	darkgrey
Os02g0122700	brown
Os02g0749100	darkgrey
Os01g0687600	lightgreen
Os07g0626400	darkgrey
Os04g0119500	darkturquoise
Os03g0648400	orange
Os08g0337001	brown
Os08g0122000	midnightblue
Os01g0857500	darkgrey
Os07g0110100	yellow
Os06g0584200	brown
Os04g0481050	darkgrey
Os05g0424800	brown
Os03g0190300	brown
Os12g0131400	brown
Os04g0543700	darkgreen
Os07g0166700	darkgrey
Os01g0589100	brown
Os09g0514500	saddlebrown
Os11g0208800	yellow
Oryza_sativa_newGene_6202	orange
Os09g0528800	darkgrey
Os02g0586500	brown
Os01g0858700	brown
Os09g0481800	darkgrey
Os11g0488400	darkgrey
Os03g0823700	brown
Os06g0712600	orange
Os07g0689150	brown
Os04g0466600	brown
Os07g0296200	darkgrey
Os01g0926400	darkgreen
Os11g0127700	lightgreen
Os02g0813500	brown
Os07g0406300	brown
Os02g0717300	darkgrey
Os01g0125800	brown
Os03g0825700	brown
Os12g0456100	darkred
Os04g0460600	darkgrey
Os06g0226000	yellow
Os12g0569200	brown
Os06g0704400	brown
Os04g0117100	brown
Os11g0114900	orange
Os09g0397800	midnightblue
Os11g0256050	darkgrey
Os05g0490400	darkgrey
Os03g0297600	darkgrey
Os04g0479200	brown
Os07g0673100	orange
Os01g0197350	darkgrey
Os05g0548800	brown
Os01g0769900	darkgrey
Os09g0111100	brown
Os05g0350900	orange
Os05g0363600	lightsteelblue1
Os01g0186200	brown
Os01g0549700	brown
Os07g0207700	brown
Os10g0101000	brown
Os06g0699600	darkgrey
Os07g0604550	midnightblue
Os05g0372800	orange
Os01g0652600	orange
Os04g0671200	white
Os07g0185200	magenta
Os11g0535525	white
Os05g0207900	orange
Os01g0286100	orange
Os08g0176100	yellow
Os10g0361900	orange
Os12g0145700	darkgrey
Os08g0482700	darkturquoise
Os03g0295600	darkgrey
Os01g0600900	darkgrey
Os01g0207900	midnightblue
Os02g0498700	darkgreen
Os01g0811300	orange
Os08g0497300	darkgrey
Os01g0758500	darkgrey
Os02g0649700	magenta
Os04g0507900	brown
Os06g0687800	brown
Os03g0212800	mediumpurple3
Os07g0158300	darkgrey
Os02g0190800	brown
Os01g0550000	brown
Os08g0179900	darkgrey
Os12g0498900	brown
Os07g0586700	orange
Os03g0710000	darkturquoise
Os11g0129000	mediumpurple3
Os03g0583700	yellow
Os11g0532600	darkgrey
Os02g0114700	midnightblue
Os01g0694900	darkgrey
Os06g0496000	darkgrey
Os07g0600700	brown
Os01g0976100	yellowgreen
Os05g0119200	brown
Os12g0595800	darkgrey
Os09g0487500	darkgrey
Os11g0234200	darkgrey
Os02g0718900	brown
Os09g0439000	brown
Os07g0602700	magenta
Os06g0696600	darkgreen
Os01g0907600	saddlebrown
Oryza_sativa_newGene_2225	yellow
Oryza_sativa_newGene_2226	darkgrey
Os09g0412200	orange
Os01g0718300	brown
Os02g0606200	lightgreen
Os01g0948500	lightgreen
Os02g0575700	darkgrey
Os05g0123100	darkgrey
Os04g0118900	brown
Os03g0752300	darkgrey
Os03g0688200	brown
Os11g0475500	yellow
Os11g0610700	magenta
Os09g0298200	brown
Os03g0769400	darkgreen
Os07g0170300	brown
Os02g0801255	lightsteelblue1
Os09g0133200	brown
Os10g0176700	darkgrey
Os03g0243100	orange
Os07g0165700	brown
Os09g0570900	darkgrey
Os01g0156300	magenta
Os02g0819400	darkred
Os01g0957100	brown
Os02g0608100	darkmagenta
Os03g0262500	magenta
Os03g0801500	darkgrey
Os10g0572100	orange
Os05g0135900	darkgrey
Os03g0145700	orange
Os11g0129200	darkgrey
Os01g0110500	brown
Os01g0347500	saddlebrown
Os04g0563801	mediumpurple3
Os07g0202100	brown
Os03g0801700	brown
Os03g0353000	darkgrey
Os01g0615000	darkgrey
Os10g0576900	orange
Os10g0522400	darkgrey
Os01g0188100	yellow
Os07g0666900	brown
Os03g0796000	white
Os02g0306250	brown
Os07g0693500	brown
Os03g0284000	brown
Os05g0373400	midnightblue
Os02g0725200	darkgrey
Os06g0159450	brown
Os03g0570200	magenta
Os04g0444200	brown
Os02g0170200	darkgrey
Os01g0585300	midnightblue
Os06g0110000	brown
Os12g0621300	yellow
Oryza_sativa_newGene_406	lightsteelblue1
Os04g0347700	darkgrey
Os03g0164901	yellow
Os11g0225100	lightgreen
Os06g0553550	brown
Os09g0135800	darkturquoise
Os11g0603200	brown
Os10g0492800	sienna3
Os04g0523600	midnightblue
Os10g0548800	darkgrey
Os10g0550500	darkgrey
Os06g0538200	yellow
Os03g0428000	midnightblue
Os02g0288200	yellow
Os01g0909100	yellow
Os02g0534800	brown
Os12g0176800	brown
Os07g0695900	yellow
Os03g0217200	brown
Os04g0337000	brown
Os01g0639900	darkred
Os07g0615800	brown
Os06g0155900	darkred
Os01g0323775	brown
Os05g0169800	darkgrey
Os04g0644600	darkgrey
Os02g0565100	orange
Os09g0360900	darkgrey
Os01g0756600	brown
Os11g0148000	darkgrey
Os03g0168700	brown
Os05g0102800	brown
Os02g0555600	brown
Os01g0267400	yellow
Os02g0742200	darkgrey
Os12g0115100	yellow
Os06g0503600	orange
Os02g0600033	magenta
Os01g0936100	brown
Os11g0498400	darkgrey
Os03g0614901	darkgrey
Os07g0489800	darkgrey
Os02g0153200	yellow
Os02g0162500	brown
Oryza_sativa_newGene_7143	lightgreen
Os01g0593600	orange
Os07g0588200	darkred
Os02g0779300	darkgrey
Os03g0439800	orange
Os01g0764600	brown
Os07g0578333	midnightblue
Os03g0277700	orange
Os02g0661300	magenta
Os04g0680300	yellow
Os08g0427300	brown
Os01g0265200	darkgrey
Os02g0770100	darkgreen
Os12g0100100	darkmagenta
Os11g0701200	darkgrey
Os12g0277400	darkgrey
Os05g0160600	darkgrey
Os04g0269600	brown
Os05g0592600	brown
Os06g0731400	darkgrey
Os05g0559900	darkred
Os09g0248300	darkgrey
Os05g0539400	darkgreen
Oryza_sativa_newGene_9658	yellow
Os01g0259600	darkgrey
Os11g0549655	mediumpurple3
Os10g0537600	darkgreen
Oryza_sativa_newGene_5334	yellow
Os03g0202001	darkgrey
Os11g0217500	yellow
Os05g0328000	magenta
Os01g0840200	brown
Os03g0314500	mediumpurple3
Os02g0715200	brown
Os02g0815200	darkgrey
Os01g0612200	brown
Os03g0823000	darkgrey
Os06g0161400	brown
Os11g0438700	darkred
Os03g0291500	brown
Os12g0267700	darkgrey
Os07g0448400	brown
Os01g0354700	darkgreen
Os01g0673800	darkgrey
Os02g0730700	darkgrey
Os10g0432200	lightsteelblue1
Os09g0113000	brown
Os06g0651000	darkgrey
Os02g0532500	darkgrey
Os08g0171000	brown
Os06g0127300	darkgrey
Os04g0108300	darkgrey
Os01g0128700	darkgrey
Os01g0164500	brown
Os04g0518400	brown
Os03g0732200	lightsteelblue1
Os01g0127700	darkgrey
Os07g0530700	brown
Os01g0855600	brown
Os12g0429950	brown
Os01g0769000	darkgrey
Oryza_sativa_newGene_2307	yellow
Os10g0365800	yellow
Os03g0100500	brown
Os05g0381700	magenta
Os01g0736900	lightsteelblue1
Os11g0573000	brown
Os06g0661500	darkgrey
Os10g0150800	darkgrey
Os01g0842200	darkgrey
Os07g0570100	darkgreen
Os04g0337201	midnightblue
Os07g0575100	brown
Os03g0297100	brown
Os01g0602400	darkgrey
Os10g0391200	brown
Os06g0230100	darkgrey
Os10g0195250	darkgrey
Os04g0420900	midnightblue
Os03g0137400	magenta
Os02g0691500	darkgrey
Os01g0711000	brown
Os07g0606600	midnightblue
Os08g0495800	sienna3
Os03g0200700	brown
Os02g0192500	brown
Os03g0278800	brown
Os09g0249900	darkgrey
Os07g0633200	white
Os07g0495250	lightsteelblue1
Os01g0910900	darkgrey
Os03g0423850	midnightblue
Os04g0625900	midnightblue
Oryza_sativa_newGene_2874	violet
Oryza_sativa_newGene_2870	orange
Os10g0361000	darkmagenta
Os07g0684100	darkgreen
Os07g0260300	darkgrey
Os12g0194600	brown
Os01g0813400	darkgrey
Os02g0556400	brown
Os02g0774200	brown
Os04g0675300	magenta
Os05g0170000	darkgrey
Os08g0511900	darkgrey
Os02g0249900	orange
Oryza_sativa_newGene_4097	darkgrey
Oryza_sativa_newGene_4092	darkgrey
Os01g0765200	magenta
Os09g0407950	yellowgreen
Os02g0165500	brown
Os01g0941800	lightsteelblue1
Os08g0374100	darkgreen
Os08g0299300	darkgrey
Os01g0234800	orange
Os07g0496500	brown
Os04g0449900	brown
Os03g0177300	magenta
Os03g0274700	darkgrey
Os02g0469600	darkgrey
Os01g0232400	lightgreen
Os10g0390500	darkgrey
Os03g0711250	darkgrey
Os08g0414600	lightsteelblue1
Os07g0206500	orange
Os09g0441900	brown
Os03g0686900	darkgrey
Os03g0636800	brown
Os08g0180000	darkgrey
Os05g0500200	orange
Oryza_sativa_newGene_10854	yellow
Os03g0234200	brown
Os07g0172200	orange
Os08g0520500	midnightblue
Oryza_sativa_newGene_1746	lightgreen
Os06g0683950	darkgrey
Oryza_sativa_newGene_5051	magenta
Os07g0637000	darkgrey
Os01g0377700	brown
Os12g0560700	brown
Os02g0722300	brown
Os10g0413400	midnightblue
Os03g0789500	yellow
Os08g0319900	darkgrey
Os11g0544300	darkgrey
Os02g0118000	darkgrey
Os04g0137100	darkred
Os03g0681300	darkmagenta
Os03g0773700	darkgrey
Os10g0156300	yellow
Os06g0347100	lightsteelblue1
Os07g0149300	darkred
Os06g0591200	saddlebrown
Os06g0677500	brown
Os08g0441400	brown
Os11g0618850	lightsteelblue1
Os06g0216800	brown
Os12g0122100	brown
Os04g0488700	darkmagenta
Os03g0786700	brown
Oryza_sativa_newGene_11022	darkgrey
Oryza_sativa_newGene_11024	yellow
Os05g0498800	magenta
Os10g0494500	brown
Os01g0672201	sienna3
Os07g0436600	lightsteelblue1
Os10g0438500	brown
Os04g0527700	brown
Os07g0510800	mediumpurple3
Os06g0136800	darkgrey
Os01g0879400	darkgrey
Os12g0619000	darkgrey
Os12g0566700	darkgrey
Os02g0742100	brown
Os04g0272200	brown
Os08g0560300	darkgreen
Os08g0288500	brown
Os10g0496900	darkgrey
Os06g0130400	brown
Os04g0521700	darkgrey
Os04g0493300	orange
Os04g0512300	darkgrey
Os06g0324300	saddlebrown
Os01g0531400	darkgrey
Os10g0181200	darkgrey
Os08g0155400	lightgreen
Os01g0175500	yellow
Os07g0523965	darkgrey
Os01g0168300	brown
Os02g0633100	brown
Os02g0525900	darkgrey
Os06g0176300	brown
Os12g0167700	brown
Os02g0329300	darkgrey
Os11g0421800	brown
Os06g0181300	brown
Os03g0119500	brown
Os03g0124900	darkgrey
Os03g0724600	darkgrey
Os07g0568900	darkgrey
Os08g0447000	brown
Os07g0408700	brown
Os06g0605900	brown
Os11g0170900	darkgrey
Os06g0182450	darkgrey
Os03g0370600	violet
Os05g0533800	brown
Os04g0410250	brown
Os09g0491788	darkgrey
Os01g0750900	brown
Os10g0576000	darkgrey
Os03g0162000	lightgreen
Os04g0611600	midnightblue
Os05g0196500	magenta
Os04g0482700	brown
Os02g0528500	yellow
Os09g0123200	darkmagenta
Os05g0496500	midnightblue
Os08g0268000	brown
Os01g0930400	brown
Os06g0158600	brown
Os05g0449900	darkgrey
Os03g0256400	brown
Os04g0617600	darkred
Os02g0180500	darkgreen
Os06g0564500	darkgrey
Os07g0543000	darkgrey
Os07g0691800	brown
Os07g0558500	darkgrey
Os05g0342900	darkgrey
Os03g0116500	brown
Os06g0119600	darkgrey
Os08g0151400	brown
Os02g0690000	midnightblue
Os05g0154600	lightgreen
Os05g0310800	brown
Os02g0268100	darkgreen
Os11g0517800	brown
Os11g0197200	magenta
Os05g0432400	brown
Os01g0173100	brown
Os12g0180100	darkgrey
Os03g0120100	midnightblue
Os01g0617900	darkgrey
Os03g0663750	yellow
Os08g0510500	brown
Os02g0271900	saddlebrown
Os11g0703900	orange
Os12g0431300	darkgrey
Os01g0898300	darkgrey
Os04g0432000	brown
Os12g0511500	brown
Os01g0754100	darkgrey
Os03g0579550	brown
Os03g0254800	darkgrey
Os02g0182900	orange
Os02g0332200	brown
Os05g0422600	darkred
Os02g0744900	brown
Os01g0662600	brown
Os01g0958000	orange
Os02g0105000	yellow
Os02g0169800	lightsteelblue1
Os05g0589200	darkgrey
Os01g0934400	darkmagenta
Os11g0110066	orange
Os02g0568200	darkgrey
Os05g0434800	darkgrey
Os05g0406550	yellow
Os06g0693500	midnightblue
Os12g0123100	brown
Os10g0330300	darkgrey
Os09g0423700	brown
Os01g0265900	brown
Os02g0557100	lightgreen
Os01g0581300	darkgrey
Os01g0372700	brown
Os07g0462700	lightsteelblue1
Os01g0119100	darkgrey
Os11g0639000	lightsteelblue1
Os11g0636600	darkgrey
Os12g0572300	orange
Os01g0977100	brown
Os08g0550700	darkgrey
Os12g0552400	lightgreen
Os10g0539400	darkgrey
Os05g0295800	brown
Os01g0315800	darkred
Os01g0921400	brown
Os02g0134400	violet
Os04g0221600	orange
Os09g0540600	brown
Os12g0165000	brown
Os01g0342800	brown
Os02g0511600	saddlebrown
Os04g0191800	lightgreen
Os05g0560900	darkgrey
Os03g0629900	darkgrey
Os12g0211500	orange
Os04g0680800	darkgrey
Os01g0785400	darkmagenta
Os12g0127900	darkgrey
Os02g0765400	darkgreen
Os06g0676000	brown
Os04g0228000	darkred
Os10g0208600	darkgrey
Os01g0839200	darkgrey
Os01g0147300	brown
Os05g0117798	yellow
Os01g0662700	darkgrey
Os12g0592200	brown
Os07g0224000	brown
Os01g0946500	darkgrey
Os11g0107400	violet
Os08g0243100	brown
Os05g0181300	darkred
Os06g0657500	orange
Os01g0673300	brown
Oryza_sativa_newGene_9753	midnightblue
Oryza_sativa_newGene_9755	darkgrey
Oryza_sativa_newGene_9757	orange
Os02g0730000	magenta
Os10g0198600	darkgrey
Os03g0730500	darkgrey
Os06g0143700	darkgrey
Os06g0308300	yellow
Os01g0857900	darkgrey
Os05g0215300	mediumpurple3
Os11g0156600	darkgrey
Os10g0571200	brown
Os03g0823900	midnightblue
Os05g0564100	orange
Os07g0112100	brown
Os09g0115500	darkgrey
Os03g0321800	darkgrey
Os02g0783625	sienna3
Os12g0480100	darkgrey
Os03g0349000	brown
Os08g0110300	darkturquoise
Os06g0127800	brown
Os01g0191200	darkgrey
Os02g0697200	brown
Os01g0914800	lightsteelblue1
Os04g0515300	brown
Os10g0487900	white
Os07g0477000	darkred
Os01g0891300	darkgrey
Os06g0581300	yellow
Os02g0192200	magenta
Os01g0227200	midnightblue
Os04g0628600	yellow
Os03g0596900	brown
Os08g0146001	brown
Os05g0207700	darkred
Os06g0573600	darkgrey
Os03g0288600	brown
Os03g0761200	darkgrey
Os12g0533600	midnightblue
Os11g0557700	yellowgreen
Os01g0233100	darkgrey
Os01g0249200	darkgrey
Os05g0143700	brown
Os02g0503400	darkgreen
Os03g0746400	darkgrey
Os08g0514033	darkturquoise
Os01g0692700	darkgrey
Os08g0480100	magenta
Os01g0924300	brown
Os09g0416800	lightgreen
Os07g0638100	yellow
Os03g0202300	brown
Os11g0463700	brown
Os06g0668200	yellow
Os01g0276000	brown
Os01g0734333	midnightblue
Os02g0824400	brown
Os02g0753200	brown
Os09g0483100	darkgrey
Os09g0439200	darkgrey
Os03g0670000	brown
Os05g0588800	darkgrey
Os06g0591600	darkgrey
Os06g0282000	darkgrey
Os09g0505800	brown
Os10g0441800	brown
Os03g0721400	darkgrey
Os12g0562400	darkgrey
Os06g0319600	magenta
Os12g0105975	brown
Os02g0131600	brown
Os09g0345000	darkgrey
Os03g0669800	yellowgreen
Os07g0635700	darkgrey
Os09g0464300	darkgrey
Os02g0594800	brown
Os02g0741800	brown
Os01g0348700	brown
Os06g0539500	darkgrey
Os08g0559000	darkgrey
Os02g0710900	brown
Os09g0315800	magenta
Os05g0506300	magenta
Oryza_sativa_newGene_1723	sienna3
Os02g0150800	darkmagenta
Os07g0415200	brown
Os03g0301700	darkgrey
Os05g0407500	saddlebrown
Os04g0103300	darkgrey
Os09g0507400	brown
Os02g0720200	brown
Os09g0487900	darkgrey
Os03g0805100	yellow
Os06g0168500	orange
Os04g0488000	magenta
Os01g0968600	orange
Os05g0516700	darkgrey
Os03g0339150	darkgrey
Os04g0508100	brown
Os05g0414200	orange
Os06g0728700	brown
Os01g0953500	darkgrey
Os10g0418300	yellow
Os06g0136100	brown
Os04g0527000	brown
Os02g0237000	darkgrey
Os01g0280000	lightgreen
Os01g0826400	sienna3
Os05g0128200	darkturquoise
Os10g0394200	brown
Os10g0403700	brown
Os01g0102000	brown
Os06g0110100	darkgrey
Os07g0646000	lightgreen
Os03g0851300	orange
Os05g0271300	darkgrey
Os06g0494100	orange
Os05g0359700	darkmagenta
Os11g0167200	orange
Os06g0608600	darkred
Os02g0617700	darkred
Os01g0375200	brown
Os12g0285500	midnightblue
Os02g0174300	brown
Os01g0901300	darkred
Os03g0574600	brown
Os01g0667700	brown
Os01g0623500	sienna3
Os10g0520600	brown
Os01g0668700	orange
Os02g0527200	darkgrey
Os05g0334400	darkgrey
Os03g0431600	darkgrey
Os08g0103600	brown
Os01g0689900	lightsteelblue1
Os07g0628500	darkgrey
Os12g0125000	darkgrey
Os05g0350500	brown
Os01g0729900	sienna3
Os12g0170600	darkgrey
Os03g0626500	darkgrey
Os04g0571300	darkgrey
Os02g0329800	darkgrey
Os04g0459700	brown
Os11g0655000	yellow
Os05g0430900	darkgrey
Os03g0238800	midnightblue
Os01g0748600	darkgrey
Os01g0704400	lightgreen
Os10g0136200	yellow
Os01g0747400	darkturquoise
Os03g0785500	magenta
Os02g0508100	orange
Os02g0170100	brown
Os04g0653000	darkgrey
Os05g0453500	brown
Os01g0752400	darkgrey
Os05g0156300	brown
Os01g0254100	brown
Os07g0409900	brown
Os05g0554500	darkgreen
Os05g0409000	orange
Os08g0499900	brown
Os04g0688100	violet
Oryza_sativa_newGene_10125	yellow
Oryza_sativa_newGene_10124	darkgrey
Os04g0634800	darkgreen
Os03g0622500	lightsteelblue1
Os03g0680200	brown
Os11g0197500	darkgrey
Os04g0419900	darkgrey
Os02g0203000	brown
Os01g0961000	midnightblue
Os07g0448600	brown
Os02g0761500	yellow
Os11g0227100	darkred
Os01g0332500	brown
Os09g0428500	lightsteelblue1
Os09g0467300	brown
Os03g0583800	lightgreen
Os05g0485300	darkred
Os11g0184900	darkgrey
Os08g0509600	white
Os04g0685700	brown
Os12g0117300	brown
Os08g0506400	darkgrey
Os03g0397700	darkgrey
Os12g0579000	orange
Os03g0731050	brown
Os05g0295300	brown
Os10g0155800	brown
Os04g0112200	yellow
Os01g0598600	darkgrey
Oryza_sativa_newGene_6286	midnightblue
Oryza_sativa_newGene_6280	brown
Os01g0923300	darkgrey
Os02g0132100	brown
Os05g0150300	orange
Os03g0755800	yellow
Os09g0558300	orange
Os05g0243200	brown
Os05g0562200	magenta
Oryza_sativa_newGene_7886	darkmagenta
Os10g0458700	orange
Os04g0569900	darkgrey
Os04g0486500	brown
Os03g0161000	brown
Os08g0425500	saddlebrown
Os11g0103700	brown
Os11g0297000	darkmagenta
Os05g0481100	darkgrey
Os01g0145200	orange
Os01g0837900	brown
Os01g0658300	darkgrey
Os08g0470700	brown
Os11g0456200	darkgreen
Os10g0436800	darkgrey
Os03g0338400	orange
Os08g0241400	midnightblue
Os05g0537200	lightgreen
Os05g0194600	brown
Os07g0192900	magenta
Os02g0637800	yellowgreen
Os11g0162000	orange
Os04g0388500	magenta
Os10g0515900	darkgrey
Os09g0380050	magenta
Os04g0119800	brown
Os05g0141700	darkgreen
Os02g0798800	darkgrey
Os01g0166700	brown
Os07g0471300	darkgrey
Os03g0331600	violet
Os04g0646100	brown
Os01g0728200	yellow
Os01g0857000	darkgrey
Os03g0180700	orange
Os10g0517500	darkgrey
Os10g0498900	brown
Os10g0542900	orange
Os02g0699466	brown
Os02g0536100	brown
Os07g0110400	brown
Os06g0648200	magenta
Os06g0331300	darkgrey
Os06g0287700	darkgrey
Os02g0732300	brown
Os06g0731800	lightgreen
Os05g0374500	orange
Os02g0162766	yellowgreen
Os04g0431300	brown
Os02g0824800	yellow
Os11g0169800	brown
Os06g0229300	magenta
Os03g0104100	midnightblue
Os11g0109700	darkgrey
Os06g0695500	brown
Oryza_sativa_newGene_6705	magenta
Oryza_sativa_newGene_1953	brown
Os07g0656100	darkgrey
Os09g0313550	darkgrey
Os05g0320700	darkred
Os10g0159800	darkgrey
Os10g0567400	midnightblue
Os03g0130400	brown
Os07g0572900	brown
Os01g0218700	darkgrey
Os06g0134050	brown
Os05g0454500	brown
Oryza_sativa_newGene_7078	darkmagenta
Os04g0353600	darkgrey
Os01g0715400	brown
Os02g0168500	darkgrey
Os06g0571100	brown
Os08g0540100	darkred
Os01g0919700	darkgrey
Os02g0822400	brown
Os08g0486200	magenta
Os02g0532900	darkturquoise
Os05g0452900	darkgrey
Os11g0241900	darkgrey
Oryza_sativa_newGene_2734	brown
Os03g0139200	darkgrey
Os07g0668800	orange
Os06g0653000	orange
Os05g0317300	brown
Os01g0225100	orange
Os11g0537300	brown
Os01g0772000	orange
Os03g0100900	brown
Os09g0552300	darkgreen
Os07g0141100	darkgrey
Oryza_sativa_newGene_4673	magenta
Oryza_sativa_newGene_1043	brown
Os03g0173900	darkgrey
Os01g0912700	midnightblue
Os05g0155400	brown
Os09g0306700	brown
Os04g0671700	brown
Os03g0719400	orange
Os03g0646200	brown
Os04g0692100	lightgreen
Os09g0569400	darkred
Os11g0199600	magenta
Os02g0272800	lightsteelblue1
Os06g0514700	yellow
Os12g0249900	lightsteelblue1
Os03g0194900	darkgrey
Os05g0469812	darkgrey
Os03g0681750	brown
Os12g0428600	yellow
Os05g0115700	yellow
Os02g0758100	brown
Os03g0211100	orange
Os09g0347700	brown
Os01g0692000	brown
Os08g0137600	brown
Os02g0743500	lightgreen
Os06g0259000	brown
Os05g0136400	yellow
Os09g0309500	darkgrey
Os09g0345700	magenta
Os05g0591900	violet
Os08g0412200	orange
Os03g0699800	brown
Os01g0275950	darkgrey
Os03g0833700	darkgrey
Os11g0454300	white
Os09g0459450	brown
Os12g0582666	brown
Os11g0121500	darkred
Os02g0778801	yellow
Os12g0120200	brown
Os09g0104300	darkred
Os02g0666800	brown
Os08g0310100	brown
Os09g0505300	lightgreen
Os03g0686700	yellow
Oryza_sativa_newGene_2092	darkgrey
Os03g0721300	darkgrey
Os01g0866400	brown
Os10g0524700	midnightblue
Os06g0131100	darkgrey
Os07g0521600	yellow
Os02g0282100	brown
Os09g0487200	brown
Os02g0626100	lightgreen
Os08g0566900	darkgrey
Os03g0307400	brown
Os09g0520600	brown
Os01g0232800	orange
Os02g0806300	darkgrey
Os01g0348000	saddlebrown
Os12g0578500	brown
Os01g0152600	lightgreen
Os07g0523600	darkgrey
Os06g0300700	orange
Os01g0659200	brown
Os09g0109500	brown
Os09g0526600	darkgrey
Os06g0542000	brown
Os12g0129300	brown
Os08g0530000	brown
Os04g0531100	orange
[truncated: 18,613 more rows]
