# Supplementary material for: GWAS Combined with WGCNA of Transcriptome and Metabolome to Excavate Key Candidate Genes for Rice Anaerobic Germination
Source: Rice (N Y). 2023 Oct 31;16:49. doi: 10.1186/s12284-023-00667-8 (PMC10618154; doi:10.1186/s12284-023-00667-8)
Supplement: Supplementary file 13 — Additional file 13. Table S12. Phenotypic data of CD, CL, CV and CSA. [file 12284_2023_667_MOESM13_ESM.xlsx]

## Sheet: Sheet1
Table S12-Phenotypic data of CD, CL, CV and CSA
Accession ID	CL(cm)			CSA(cm2)			CD(mm)			CV(cm3)
	AN2d	AN3d	AN4d	AN2d	AN3d	AN4d	AN2d	AN3d	AN4d	AN2d	AN3d	AN4d
2	0.14842	0.478607	1.57213	0.0198667	0.0558933	0.254273	0.349867	0.3725	0.515167	0.000266667	0.000533333	0.00333333
3	0.19498	0.97116	2.15586	0.0278278	0.137827	0.377327	0.411433	0.451633	0.557267	0.000466667	0.0016	0.00526667
5	0.161027	0.40888	1.17215	0.0230667	0.0879267	0.24678	0.545133	0.686267	0.670333	0.000333333	0.00146667	0.00413333
6	0.127873	0.53908	1.19782	0.0148444	0.07298	0.169413	0.414533	0.430733	0.449733	0.0002	0.0008	0.00193333
7	0.05626	0.159067	0.360233	0.00481667	0.0308467	0.0561933	0.3654	0.636267	0.498633	0.00015	0.000466667	0.000666667
9	0.157313	0.838693	1.95159	0.0263067	0.131327	0.333237	0.4608	0.496233	0.543433	0.000333333	0.00166667	0.0045
10	0.20611	0.886163	1.6061	0.0426567	0.143908	0.291485	0.4437	0.5178	0.5777	0.000633333	0.00186667	0.00421667
11	0.1521	0.68082	1.50424	0.0264133	0.106213	0.254033	0.4873	0.496233	0.538133	0.0004	0.00133333	0.0034
13	0.0592528	0.351653	1.16216	0.0172389	0.0648867	0.229172	0.181867	0.592667	0.6281	0.00017	0.001	0.0036
14	0.124264	0.710647	1.88852	0.01988	0.1097	0.348338	0.480467	0.492633	0.586633	0.000288889	0.00133333	0.00504444
15	0.0944333	0.4415	1.15666	0.0130333	0.0796133	0.227147	0.439767	0.5768	0.623333	0.00025	0.00113333	0.00333333
16	0.1009	0.134233	0.625825	0.0123667	0.02174	0.097565	0.3969	0.513567	0.495533	0.000183333	0.000266667	0.00121667
17	0.0749667	0.95565	1.95697	0.01354	0.161558	0.36562	0.513833	0.540133	0.5944	0.0002	0.00216667	0.00546667
18	0.179967	1.10068	2.25252	0.03002	0.171547	0.394107	0.4275	0.496	0.556767	0.000466667	0.0022	0.00546667
19	0.0612767	0.25082	0.91902	0.00871	0.0448067	0.1626	0.462627	0.579833	0.563667	0.000183333	0.0006	0.00233333
20	0.273492	1.65789	3.00743	0.0339267	0.238	0.513893	0.4303	0.456067	0.5436	0.000333333	0.00266667	0.00693333
21	0.197776	0.432633	1.18789	0.0179972	0.0704333	0.193513	0.461467	0.519033	0.516667	0.00015	0.000866667	0.00246667
22	0.16102	0.638873	1.39966	0.0221867	0.09284	0.21242	0.437233	0.461867	0.481	0.000266667	0.00106667	0.00253333
23	0.246333	0.887655	2.05949	0.0459167	0.150475	0.379962	0.5268	0.5399	0.5869	0.000716667	0.002	0.00556667
24	0.291007	0.981496	2.01601	0.04876	0.131247	0.35198	0.4009	0.430733	0.555633	0.000666667	0.00137778	0.00486667
25	0.243247	0.995453	2.06013	0.04174	0.154413	0.357427	0.445	0.491133	0.552233	0.000533333	0.00193333	0.00493333
26	0.264427	1.01814	2.18217	0.0459	0.164103	0.372742	0.4882	0.512767	0.543667	0.0006	0.00213333	0.00501667
27	0.27273	0.869327	1.96351	0.04188	0.123947	0.319053	0.425567	0.455567	0.516167	0.0005	0.0014	0.00406667
28	0.2375	0.95544	1.90448	0.0377667	0.14234	0.330587	0.4061	0.473867	0.5526	0.000466667	0.00166667	0.00456667
30	0.229513	0.946673	1.7853	0.0410267	0.152387	0.326627	0.470167	0.5116	0.583167	0.0006	0.00193333	0.0048
31	0.23864	1.25209	2.15001	0.0438	0.221007	0.40924	0.5444	0.5631	0.605467	0.0006	0.00306667	0.00626667
32	0.0976133	0.17452	0.479453	0.01746	0.0381667	0.111413	0.451733	0.693633	0.739567	0.000266667	0.000666667	0.00206667
33	0.134667	0.54786	1.61055	0.0234867	0.103463	0.32796	0.490233	0.603567	0.650533	0.000266667	0.00153333	0.00531667
34	0.103593	0.322	1.11032	0.0182933	0.0574133	0.206745	0.5111	0.567033	0.596433	0.000266667	0.000866667	0.003
35	0.136233	0.69056	1.80291	0.0239467	0.100147	0.27876	0.421167	0.461833	0.491967	0.000333333	0.00113333	0.00346667
37	0.13092	0.574567	1.44501	0.0236133	0.0896867	0.247443	0.476267	0.5026	0.544933	0.0004	0.00113333	0.00333333
38	0.171647	0.492253	1.18772	0.0282933	0.0854467	0.218833	0.525567	0.5521	0.5887	0.0004	0.0012	0.00326667
39	0.26566	1.19763	2.454	0.03576	0.16916	0.3793	0.426833	0.450233	0.492167	0.000333333	0.00186667	0.00466667
40	0.143133	0.608047	1.11773	0.0228867	0.0863867	0.174873	0.410133	0.451733	0.498633	0.000266667	0.000933333	0.00213333
41	0.149887	0.488833	1.07842	0.0222	0.0749133	0.18818	0.4692	0.487933	0.553967	0.000266667	0.000866667	0.00266667
42	0.126742	0.738518	1.2544	0.019805	0.12688	0.232653	0.5129	0.547267	0.589233	0.0003	0.00168333	0.0034
43	0.126167	0.48882	0.964413	0.02064	0.0716467	0.16132	0.420467	0.466367	0.5317	0.0002	0.000866667	0.00213333
44	0.25146	1.14369	2.27173	0.0323733	0.16504	0.37284	0.410467	0.459233	0.5226	0.0004	0.00186667	0.00486667
45	0.212587	1.1255	2.34207	0.0339533	0.180347	0.426853	0.497467	0.5095	0.581533	0.000466667	0.00226667	0.0062
46	0.177507		1.90375	0.0310067		0.344567	0.490067		0.575633	0.000466667		0.00493333
47	0.216293	1.09688	1.95056	0.0352	0.173613	0.34236	0.418167	0.503767	0.558867	0.000466667	0.00213333	0.00486667
48	0.300107	1.43588	2.63794	0.0442733	0.215093	0.440413	0.455367	0.476667	0.531133	0.000533333	0.0026	0.00586667
49	0.2143	0.925613	1.88499	0.0328867	0.139327	0.317307	0.4662	0.479233	0.5355	0.000466667	0.00173333	0.0042
50	0.0178333	0.21598	0.8604	0.00782667	0.0317067	0.136033	0.158767	0.4712	0.5002	0.000186667	0.000333333	0.00166667
51	0.19076	1.81715	1.92104	0.0254267	0.24454	0.292253	0.4227	0.428733	0.483433	0.000266667	0.0026	0.00353333
52	0.00838	1.26107	1.55775	0.0132133	0.174013	0.243753	0.151353	0.433667	0.5011	0.000166667	0.00186667	0.00306667
53	0.19326	1.90555	1.81685	0.0306	0.3149	0.309967	0.5046	0.525633	0.5429	0.0004	0.00413333	0.00426667
55	0.290447	2.54539	2.51843	0.04462	0.44892	0.425387	0.4922	0.5614	0.537667	0.0006	0.00633333	0.00573333
56	0.202447	2.08355	2.00418	0.03068	0.341793	0.33194	0.481933	0.5217	0.5265	0.000333333	0.00446667	0.0044
57	0.2125	2.37431	2.27575	0.03282	0.392213	0.37066	0.492967	0.524967	0.518367	0.0004	0.00513333	0.00486667
58	0.17822	0.91726	1.78259	0.0261	0.134967	0.29384	0.453133	0.468233	0.5243	0.000266667	0.0016	0.0038
59	0.1939	0.887293	1.79639	0.0323467	0.160213	0.3354	0.491233	0.574433	0.593933	0.000466667	0.00233333	0.005
60	0.458873	1.73333	2.70787	0.0750933	0.29388	0.473047	0.519633	0.538167	0.5561	0.000933333	0.00393333	0.0066
61	0.21184	1.31712	2.37292	0.0317	0.195567	0.399027	0.4689	0.4718	0.535367	0.0004	0.00226667	0.0054
62	0.125787	0.85556	1.89471	0.0209267	0.135207	0.330695	0.503167	0.503133	0.554733	0.0002	0.00173333	0.00465
63	0.109187	0.673407	1.54995	0.0176267	0.0978667	0.24982	0.432633	0.461967	0.513167	0.0002	0.0012	0.0032
64	0.119313	0.55198	1.20555	0.0174667	0.07816	0.185653	0.422033	0.451933	0.490067	0.0002	0.000933333	0.00226667
65	0.0820067	0.403427	1.06406	0.01286	0.0593067	0.1632	0.4515	0.4708	0.488567	0.0002	0.000666667	0.002
66	0.0635933	0.3993	1.15547	0.0157933	0.0666733	0.201433	0.380267	0.530867	0.554833	0.000166667	0.000866667	0.00286667
67	0.0648667	0.292587	1.18878	0.0154533	0.05278	0.223902	0.278533	0.575633	0.598133	0.00016	0.000733333	0.00342222
68	0.0951533	0.62908	1.5902	0.0165333	0.114373	0.303288	0.464567	0.581033	0.607033	0.000166667	0.00166667	0.00466667
69	0.145867	0.890033	2.03446	0.0226133	0.12264	0.322147	0.399	0.4355	0.506033	0.000333333	0.00133333	0.00406667
70	0.0879067	0.508333	1.38999	0.01626	0.0703333	0.208907	0.40533	0.438367	0.4768	0.00018	0.0008	0.00246667
71	0.15781	1.10321	2.26258	0.0272433	0.18239	0.373295	0.486	0.525233	0.525833	0.00035	0.00238333	0.00488333
72	0.142147	0.67166	1.55806	0.0231933	0.116687	0.272407	0.518633	0.557067	0.557067	0.000266667	0.00166667	0.00373333
73	0.0844333	0.418753	1.06135	0.0135867	0.0670467	0.174587	0.2992	0.5093	0.524767	0.000133333	0.00085	0.00221667
74	0.0936667	0.550073	1.78242	0.0133733	0.0857667	0.280938	0.451667	0.492367	0.501767	0.000133333	0.00106667	0.00351667
75	0.14698	0.750387	1.71539	0.0207933	0.103307	0.258887	0.413633	0.4381	0.480033	0.000266667	0.00113333	0.0032
76	0.0957378	0.356742	1.33233	0.0136178	0.0597067	0.225918	0.454667	0.5327	0.539033	0.000133333	0.000777778	0.00306667
78	0.130427	0.484207	1.01999	0.02106	0.0801867	0.174253	0.513933	0.527867	0.5456	0.000266667	0.00106667	0.0024
79	0.132347	0.8466	2.07556	0.02528	0.17918	0.415087	0.606933	0.6731	0.6371	0.0004	0.003	0.0066
93	0.0471433	0.409967	1.07842	0.0108367	0.05994	0.16244	0.3118	0.462667	0.4799	0.000163333	0.000733333	0.00193333
94	0.0439933	0.377987	1.18947	0.01552	0.0678667	0.201087	0.1626	0.568933	0.536633	0.000203333	0.001	0.00266667
95	0.140573	0.94374	1.75407	0.0242867	0.152627	0.289153	0.441333	0.516267	0.524867	0.000333333	0.002	0.0038
96	0.163273	0.94524	1.88657	0.0239933	0.12286	0.293387	0.369033	0.414567	0.4951	0.0002	0.00126667	0.0036
97	0.0735533	0.238187	1.05075	0.01436	0.0459033	0.194897	0.2193	0.601033	0.597933	0.0002	0.000633333	0.00275
99	0.144	0.821793	1.49649	0.0201133	0.124847	0.2302	0.4474	0.483733	0.490233	0.0002	0.00153333	0.00286667
100	0.120833	0.716577	1.64096	0.0195333	0.120112	0.287933	0.514767	0.535833	0.561267	0.0002	0.00156667	0.00403333
101	0.11296	0.693693	1.64183	0.01724	0.101993	0.271327	0.4514	0.468033	0.526133	0.0002	0.0012	0.0036
102	0.104867	0.438387	0.96966	0.0136667	0.06398	0.142267	0.414333	0.463133	0.463033	0.0002	0.0008	0.0016
103	0.06414	0.617927	1.42057	0.01294	0.0775333	0.202727	0.198167	0.399467	0.454233	0.0002	0.000733333	0.00233333
104	0.0146	0.204141	0.697397	0.00844	0.0320717	0.115067	0.127533	0.511267	0.522167	0.0001	0.000411111	0.00133333
106	0.01282	0.55316	1.32959	0.00711333	0.0711867	0.19742	0.112003	0.410267	0.469833	0.0001	0.000733333	0.00233333
107	0.12038	0.71622	1.32973	0.0140267	0.104487	0.203687	0.370367	0.4664	0.4879	0.0002	0.0012	0.00246667
108	0.0899933	0.76276	1.58277	0.00958	0.09366	0.22602	0.337867	0.3909	0.453967	0.000133333	0.000866667	0.00255
109	0.0729933	0.419497	1.06121	0.00966667	0.0559333	0.15822	0.406333	0.4241	0.4741	7.33333e-05	0.000566667	0.00186667
110	0.05954	0.374848	0.96082	0.00867333	0.0482533	0.143087	0.407467	0.4095	0.4735	0.000106667	0.000416667	0.00166667
111	0.0770667	0.584787	1.31937	0.0104067	0.0771067	0.209968	0.370267	0.4201	0.5071	0.0002	0.0008	0.00258333
113	0.0375533	0.266387	0.876469	0.00687333	0.0405667	0.146164	0.474133	0.484	0.5308	0.000106667	0.000533333	0.00188889
114	0.180867	0.921262	1.83717	0.02724	0.148885	0.337642	0.478867	0.515633	0.584633	0.0004	0.00191667	0.00496667
115	0.122887	0.66088	1.45782	0.0171867	0.11436	0.26718	0.441267	0.551267	0.583433	0.0002	0.00153333	0.00393333
116	0.162267	0.991367	1.76788	0.02336	0.156613	0.319613	0.457367	0.503433	0.576233	0.000266667	0.00193333	0.00456667
117	0.152513	0.958645	2.00481	0.0229067	0.153948	0.34442	0.478467	0.510733	0.546167	0.0002	0.00195	0.00475
118	0.114613	0.59208	1.37552	0.01586	0.100027	0.233867	0.441467	0.538467	0.5416	0.0002	0.00133333	0.00313333
119	0.0969533	0.605443	1.31101	0.0161333	0.105861	0.246589	0.539233	0.559233	0.598967	0.0002	0.00147778	0.00375
120	0.166273	1.00349	1.93407	0.0232933	0.149267	0.328355	0.445567	0.473433	0.5406	0.0002	0.0018	0.00441667
121	0.314687	1.24093	1.90319	0.04496	0.1656	0.294168	0.456533	0.424933	0.491967	0.000533333	0.0018	0.00358333
122	0.0485933	0.447993	1.11977	0.00871333	0.0687867	0.18898	0.259467	0.4887	0.538133	0.0002	0.000866667	0.00255
123	0.123747	0.890873	1.93077	0.0196867	0.143487	0.356852	0.507733	0.514667	0.588967	0.0002	0.00186667	0.00523333
124	0.111107	0.992907	1.89598	0.0163667	0.1558	0.304883	0.473333	0.4988	0.512833	0.0002	0.00193333	0.00382778
125	0.15806	1.12178	2.08216	0.0235	0.173673	0.332247	0.471767	0.491867	0.508	0.000266667	0.00213333	0.00423333
126	0.25658	1.41795	2.40948	0.0416133	0.212813	0.422373	0.442833	0.477633	0.558067	0.000466667	0.0026	0.00586667
127	0.0422333	0.57198	1.29779	0.00994	0.07974	0.197613	0.357133	0.444533	0.483733	0.0002	0.000933333	0.00233333
128	0.126527	0.90802	1.67092	0.0193867	0.1456	0.284973	0.4667	0.509267	0.543533	0.0002	0.00186667	0.00386667
129	0.0209267	0.327519	0.891031	0.00595333	0.0554011	0.160331	0.332467	0.545267	0.572467	8e-05	0.000738889	0.00231111
130	0.18848	1.13117	1.84935	0.0288533	0.189487	0.330258	0.487433	0.5334	0.5685	0.0004	0.00253333	0.0047
131	0.0751	0.715447	1.23653	0.0110333	0.115927	0.210287	0.340337	0.5169	0.541233	0.0002	0.00146667	0.00285
132	0.115893	1.23154	2.37863	0.0165933	0.195573	0.386853	0.459533	0.505733	0.5174	0.0002	0.00246667	0.005
133	0.08156	0.702993	1.53252	0.0120933	0.107057	0.251192	0.305393	0.485167	0.522	0.000146667	0.0013	0.00325
134	0.00704667	0.184577	0.74873	0.00612	0.03404	0.13069	0.1507	0.5552	0.557367	0.000113333	0.00045	0.00178333
135	0.00631	0.383462	1.14166	0.00680667	0.0679283	0.197467	0.103133	0.572967	0.553067	6.33333e-05	0.000916667	0.00275
136	0.149287	0.817073	1.52197	0.0206133	0.115313	0.223227	0.4355	0.449667	0.4703	0.000266667	0.00126667	0.0026
137	0.0657733	0.5514	1.47605	0.00908667	0.0849	0.233853	0.404767	0.492133	0.5033	6.66667e-05	0.00106667	0.00293333
138	0.1174	0.927007	1.89062	0.0171	0.13068	0.324373	0.4269	0.4482	0.545233	0.0002	0.00146667	0.00446667
139	0.0203	0.674908	1.3877	0.00777333	0.110872	0.249577	0.194787	0.523033	0.5726	0.000193333	0.00146667	0.0036
140	0.19756	0.98906	1.62463	0.02744	0.128067	0.2399	0.441867	0.4109	0.470067	0.000333333	0.00126667	0.0028
141	0.0991	0.955452	1.69862	0.0134733	0.149942	0.294182	0.437067	0.502467	0.5531	0.0002	0.00183333	0.0041
142	0.22962	1.52077	2.47771	0.0362133	0.242513	0.434087	0.5019	0.506867	0.558067	0.0004	0.00313333	0.00606667
143	0.0214867	0.14674	0.716755	0.00740667	0.02904	0.12654	0.316933	0.619	0.562733	5.33333e-05	0.000466667	0.00178333
144	0.0384133	0.580233	1.37662	0.00959333	0.08326	0.22469	0.3907	0.457867	0.522033	0.000153333	0.000933333	0.00288333
145	0.0359267	0.557107	1.39765	0.00852	0.08022	0.217857	0.173333	0.457967	0.494333	0.0002	0.000933333	0.00273333
147	0.0367933	0.652773	1.5101	0.00906667	0.0974267	0.24255	0.396167	0.474833	0.511633	9.33333e-05	0.00113333	0.00311667
148	0.06566	0.80466	1.44023	0.00954	0.105113	0.20936	0.286767	0.4179	0.461167	4.66667e-05	0.00106667	0.00246667
149	0.0286733	0.5471	1.33616	0.00634	0.07484	0.191745	0.3905	0.435233	0.4568	0.000113333	0.0008	0.00223333
150	0.0265667	0.335827	1.11714	0.00668	0.0534367	0.184596	0.364133	0.5083	0.526767	5.33333e-05	0.00075	0.00233889
151	0.207727	1.18226	2.05964	0.0291667	0.173553	0.338623	0.4461	0.466333	0.522133	0.000333333	0.002	0.0044
154	0.0719933	0.647487	1.51371	0.00901333	0.07692	0.223533	0.3445	0.3802	0.469967	0.000166667	0.000733333	0.0026
155	0.0150133	0.220082	0.664393	0.00638667	0.0307556	0.09768	0.2265	0.439833	0.4681	0.0001	0.000377778	0.0012
156	0.0415133	0.35822	0.94786	0.00728	0.0521933	0.13774	0.431367	0.467367	0.462133	0.000133333	0.0006	0.0016
158	0.0314	0.283693	0.994067	0.00628667	0.03792	0.143273	0.367733	0.425667	0.458367	9.33333e-05	0.0004	0.0016
159	0.09094	0.688773	1.6857	0.0143	0.11298	0.299707	0.5139	0.524133	0.566833	0.0002	0.00146667	0.00426667
161	0.51072	1.78727	2.72843	0.0754067	0.273893	0.467173	0.467467	0.4872	0.544267	0.0008	0.00333333	0.0064
162	0.294013	1.32171	2.26293	0.0470333	0.199758	0.397782	0.4423	0.4822	0.560267	0.0006	0.00241667	0.00548889
163	0.212733	0.998093	1.95355	0.03226	0.17604	0.357275	0.475333	0.561833	0.583167	0.0004	0.00246667	0.00515
164	0.388347	1.43847	2.00781	0.0577933	0.231387	0.33416	0.473233	0.512767	0.5299	0.000733333	0.003	0.0044
165	0.134173	0.678667	2.03876	0.0218867	0.1218	0.380642	0.4745	0.5748	0.5949	0.000266667	0.00173333	0.00566667
166	0.0370667	0.478295	1.15765	0.00842	0.0717867	0.195755	0.4655	0.477167	0.538433	0.000113333	0.000866667	0.00255
167	0.375513	1.62462	2.8497	0.0550867	0.217993	0.50156	0.365633	0.4278	0.560433	0.000666667	0.00233333	0.00706667
169	0.135633	0.916773	1.97543	0.0212667	0.144733	0.356387	0.4696	0.502467	0.573	0.0002	0.00186667	0.00513333
170	0.0721	0.7114	1.56766	0.0133467	0.106675	0.267657	0.360433	0.477233	0.543867	8.66667e-05	0.00133333	0.00358333
172	0.185853	1.35684	2.41914	0.0296667	0.20048	0.421108	0.4113	0.4693	0.553633	0.0004	0.0024	0.00583333
173	0.22476	1.38167	2.26648	0.0341933	0.198633	0.403113	0.384967	0.456967	0.566533	0.0004	0.00226667	0.00566667
174	0.145107	0.864695	1.82008	0.0214733	0.122843	0.318617	0.3705	0.4515	0.557267	0.0002	0.00143333	0.00444444
175	0.06242	0.504329	1.32293	0.01184	0.0766111	0.221622	0.453667	0.4854	0.534133	0.0002	0.000888889	0.00298333
176	0.17042	1.17666	1.85438	0.0267333	0.146507	0.286613	0.373267	0.399367	0.4931	0.000333333	0.00141667	0.00353333
177	0.0359733	0.20386	0.778778	0.0100333	0.03728	0.151858	0.480367	0.5953	0.620667	8.66667e-05	0.000533333	0.00236111
178	0.117953	0.78826	2.43285	0.0186733	0.112257	0.406123	0.4483	0.4556	0.533267	0.000216667	0.00126667	0.00541667
179	0.174287	1.01268	2.17602	0.0320667	0.183507	0.440812	0.5422	0.578133	0.645	0.000466667	0.0026	0.00714921
180	0.18048	0.98586	2.25645	0.0327733	0.16372	0.41758	0.4991	0.5281	0.5917	0.000466667	0.0022	0.00613333
181	0.200707	1.0834	2.49479	0.0348933	0.179292	0.453737	0.4849	0.5271	0.578067	0.000466667	0.00233333	0.00663333
182	0.11666	1.56573	3.12957	0.0235067	0.257022	0.579233	0.467067	0.524433	0.589467	0.000333333	0.00322222	0.0085
183	0.09262	0.631467	1.56327	0.01852	0.0979911	0.251675	0.484233	0.491733	0.511	0.000333333	0.00117778	0.00321111
184	0.0207133	0.23445	0.931773	0.00880667	0.04135	0.158248	0.489433	0.564367	0.543933	0.00022	0.000666667	0.00201667
186	0.250093	1.30897	2.36069	0.0355	0.171647	0.356953	0.3518	0.417233	0.481433	0.0004	0.0018	0.00433333
187	0.117587	0.63446	1.50559	0.0166133	0.0736067	0.21446	0.354333	0.370933	0.451633	0.0002	0.000733333	0.00246667
188	0.10126	0.479007	1.29347	0.0156867	0.06706	0.20811	0.4437	0.4508	0.512633	0.0002	0.0008	0.00265
189	0.326033	1.32315	2.24579	0.0558867	0.190013	0.384733	0.4502	0.4563	0.544567	0.0008	0.0022	0.0052
190	0.25182	0.867867	1.7282	0.03814	0.12634	0.283193	0.436633	0.4654	0.5221	0.000466667	0.00146667	0.00366667
191	0.304933	1.05606	2.057	0.0467267	0.156947	0.335447	0.415133	0.473567	0.518233	0.0006	0.0018	0.00433333
192	0.18674	1.13591	2.27109	0.0291133	0.168747	0.379187	0.462867	0.473067	0.5314	0.0004	0.002	0.005
193	0.0338733	0.161273	0.57408	0.00898	0.02641	0.105658	0.498933	0.529233	0.578467	0.00018	0.000327778	0.00157778
194	0.111513	0.47358	1.09324	0.0174133	0.0735267	0.188773	0.4664	0.495233	0.5508	0.0002	0.000866667	0.0026
195	0.14564	1.07666	2.16673	0.02204	0.165853	0.35466	0.479833	0.490333	0.521633	0.000266667	0.002	0.0046
196	0.123073	0.684087	1.58617	0.0153333	0.09786	0.22854	0.397767	0.454733	0.459567	0.0002	0.0012	0.00266667
197	0.133367	1.12057	2.41599	0.0200933	0.158667	0.38921	0.449233	0.450667	0.5127	0.0002	0.0018	0.00501667
198	0.213267	1.42219	2.25999	0.0358067	0.239973	0.38974	0.503633	0.537733	0.549733	0.000533333	0.00326667	0.00533333
199	0.172627	0.795245	1.68653	0.0244733	0.122908	0.277608	0.451267	0.4921	0.5237	0.0002	0.0015	0.00365
200	0.239687	1.31345	2.42467	0.0360667	0.196815	0.403647	0.468767	0.477267	0.530167	0.000466667	0.0023	0.0054
201	0.447053	1.32452	2.25473	0.0771267	0.2423	0.414833	0.550167	0.5828	0.585233	0.00106667	0.0036	0.00606667
202	0.13912	0.550433	1.19226	0.0190933	0.0863467	0.18708	0.4374	0.4975	0.499867	0.0002	0.00106667	0.00235
203	0.195073	0.708733	1.666	0.0284267	0.122153	0.295145	0.4519	0.552333	0.564333	0.0004	0.00173333	0.00421667
204	0.17234	0.7939	1.71755	0.0258467	0.13028	0.288433	0.473	0.522833	0.535567	0.000266667	0.00166667	0.00386667
205	0.168907	0.56336	1.3501	0.0240533	0.08808	0.21274	0.448733	0.4964	0.501433	0.000266667	0.00113333	0.00266667
207	0.17042	0.760487	1.65297	0.0258067	0.1176	0.272947	0.456167	0.491667	0.525767	0.000333333	0.0014	0.00353333
208	0.111453	0.38906	1.13351	0.0170667	0.06504	0.201585	0.4581	0.5335	0.565733	0.0002	0.000866667	0.00291667
209	0.115693	0.42596	1.14027	0.0178333	0.07464	0.209053	0.4894	0.5515	0.5833	0.0002	0.001	0.003
210	0.08908	0.51088	1.36654	0.016	0.0794867	0.221387	0.450567	0.491833	0.515	0.000146667	0.001	0.00286667
211	0.193473	0.893227	1.97414	0.0311067	0.169033	0.374427	0.5066	0.6037	0.605967	0.0004	0.00253333	0.00566667
212	0.3068	1.02225	2.04834	0.0529733	0.189233	0.375047	0.551833	0.584533	0.5822	0.000733333	0.0028	0.00545
213	0.0825067	0.398393	1.36185	0.0139667	0.0625467	0.21384	0.4806	0.499067	0.4998	0.0002	0.000733333	0.00268333
217	0.03132	0.116247	0.581667	0.00882667	0.0258933	0.121922	0.355493	0.6518	0.668233	0.000266667	0.000466667	0.002
218	0.09446	0.324487	1.16645	0.0167067	0.06454	0.238444	0.5267	0.6354	0.6515	0.0002	0.00106667	0.00386667
219	0.0232667	0.248553	0.933248	0.00962	0.0461333	0.177159	0.232627	0.5855	0.603633	0.000126667	0.000733333	0.00271667
220	0.0482867	0.221013	0.734778	0.00984667	0.03034	0.106952	0.400433	0.430933	0.462	0.0002	0.000333333	0.0013
221	0.351447	1.18312	2.20846	0.0590067	0.20892	0.391913	0.537233	0.565767	0.565267	0.0008	0.00293333	0.00553333
222	0.182147	0.741373	1.56618	0.0307667	0.1425	0.299707	0.537367	0.6111	0.6105	0.0004	0.0022	0.00453333
223	0.226287	0.899227	1.81692	0.03598	0.154033	0.312687	0.5079	0.544233	0.545733	0.000533333	0.00206667	0.00433333
224	0.0488867	0.204773	1.33075	0.01138	0.03986	0.250967	0.546647	0.6272	0.5873	0.000153333	0.0006	0.00383333
225	0.133727	0.35194	1.14925	0.0250667	0.0690867	0.249791	0.563623	0.619967	0.690233	0.000333333	0.00106667	0.00431111
226	0.109307	0.504407	1.41005	0.0204133	0.100287	0.278527	0.5946	0.633733	0.627567	0.000266667	0.0016	0.0044
227	0.15548	0.705513	1.67471	0.02602	0.122533	0.291329	0.5355	0.550933	0.553467	0.000333333	0.00166667	0.00404444
228	0.204793	0.827767	1.74449	0.0318333	0.14978	0.303938	0.487367	0.575533	0.5554	0.000333333	0.00213333	0.00423333
229	0.32354	0.859113	1.53899	0.04602	0.130107	0.2335	0.451467	0.4809	0.481833	0.000533333	0.00153333	0.0028
230	0.433113	1.06765	1.86513	0.0684067	0.184767	0.332113	0.501233	0.549967	0.567233	0.000866667	0.00246667	0.00473333
231	0.281227	1.20828	2.4039	0.0509733	0.240493	0.473785	0.568767	0.633467	0.628067	0.000733333	0.00373333	0.0074
232	0.100787	0.64678	2.03499	0.01762	0.114773	0.394473	0.555167	0.5663	0.620133	0.0002	0.0016	0.00616667
233	0.0384467	0.202267	0.720472	0.00963333	0.0368467	0.148408	0.257413	0.5765	0.655133	0.0002	0.000533333	0.0025
234	0.270233	1.26059	2.60955	0.0496467	0.24518	0.521213	0.572667	0.618033	0.637367	0.000733333	0.00373333	0.00826667
235	0.02256	0.31528	1.20094	0.0111267	0.0544733	0.20948	0.3716	0.548333	0.555633	0.000140667	0.0008	0.00293333
236	0.0731933	0.33482	1.01726	0.0153867	0.0652333	0.197167	0.5658	0.620933	0.617133	0.0002	0.001	0.00311111
237	0.1493	0.588773	1.2763	0.0305667	0.121707	0.259967	0.624467	0.6592	0.648467	0.000466667	0.00206667	0.0042
238	0.11462	0.430653	1.365	0.0258133	0.0873667	0.278283	0.6237	0.631767	0.648233	0.000466667	0.00146667	0.0045
240	0.164107	0.736707	2.29321	0.02892	0.134233	0.428391	0.5695	0.584467	0.6034	0.0004	0.00193333	0.00642222
241	0.0863133	0.510173	1.41801	0.0165	0.10384	0.294669	0.6033	0.6385	0.6611	0.000266667	0.00166667	0.00482222
244	0.37782	1.21879	2.5702	0.0688067	0.230407	0.492893	0.537467	0.6033	0.6102	0.001	0.0034	0.00766667
245	0.158927	0.755907	1.8884	0.0308333	0.167427	0.415125	0.615867	0.704233	0.6997	0.000466667	0.00293333	0.00725
246	0.0325333	0.12286	0.887489	0.01162	0.0276667	0.175067	0.4412	0.569233	0.604433	0.000533333	0.0006	0.00288889
247	0.0757467	0.272507	1.1144	0.01406	0.05088	0.22689	0.481967	0.582933	0.648167	0.000266667	0.000733333	0.00362222
248	0.0408467	0.206207	1.39877	0.01026	0.0389267	0.263833	0.5393	0.630733	0.600867	0.0002	0.0006	0.004
250	0.120753	0.531627	1.61126	0.02076	0.0981267	0.303957	0.5449	0.589267	0.601467	0.000266667	0.00146667	0.00466667
251	0.0816333	0.47532	1.40572	0.0187867	0.100093	0.315269	0.647767	0.670633	0.7083	0.0004	0.00166667	0.00554444
252	0.0917267	0.427187	1.31354	0.01834	0.0794067	0.253142	0.561533	0.589	0.6156	0.000333333	0.00113333	0.00391667
253	0.158453	0.77118	1.86255	0.0307267	0.155773	0.379744	0.616633	0.6399	0.6492	0.000466667	0.00246667	0.00615556
254	0.206393	1.11333	2.30564	0.0416933	0.241533	0.508325	0.6357	0.6891	0.7013	0.000666667	0.0042	0.00893333
255	0.12744	0.768547	2.27856	0.0218933	0.142847	0.420118	0.554767	0.588767	0.588233	0.000333333	0.00213333	0.00613889
256	0.13054	0.84254	2.16371	0.02622	0.158113	0.401213	0.5241	0.588333	0.5899	0.0004	0.00233333	0.0059
257	0.151393	0.78868	2.00218	0.0273667	0.141547	0.35272	0.542467	0.5721	0.560467	0.0004	0.00206667	0.00486667
258	0.260973	1.35849	2.56029	0.04838	0.2564	0.48568	0.598133	0.602767	0.603633	0.0008	0.00386667	0.00733333
259	0.03592	0.393907	1.1488	0.0105533	0.07486	0.229442	0.571157	0.613833	0.650867	0.00012	0.00106667	0.00366667
260	0.326853	1.64543	2.99274	0.0597933	0.30046	0.552127	0.565567	0.5803	0.587267	0.000866667	0.0044	0.00813333
261	0.507273	1.74323	3.0266	0.0926333	0.3446	0.582188	0.577767	0.6299	0.613533	0.0014	0.0054	0.00888333
263	0.221873	1.00587	2.07353	0.0423133	0.195987	0.400118	0.561767	0.6185	0.6144	0.0006	0.00306667	0.00615
264	0.286853	1.52101	2.93123	0.0516733	0.276727	0.53756	0.5702	0.576633	0.5842	0.000733333	0.004	0.00786667
265	0.157067	1.10619	2.47112	0.02978	0.197173	0.443801	0.564967	0.566733	0.571567	0.0004	0.0028	0.00635
266	0.309247	1.28215	2.41118	0.0596267	0.245062	0.467155	0.601467	0.6079	0.618267	0.000933333	0.00373333	0.0072
267	0.46348	1.54549	2.73583	0.0821133	0.2613	0.495542	0.4991	0.5383	0.575933	0.00113333	0.00353333	0.00708333
268	0.3377	1.55033	2.80872	0.06144	0.275633	0.511828	0.559267	0.5641	0.581033	0.000933333	0.00393333	0.00741667
269	0.345373	1.42686	2.71052	0.06722	0.283013	0.531418	0.6191	0.631	0.623933	0.001	0.00446667	0.00831667
270	0.35364	1.21434	2.79596	0.0656733	0.23266	0.520027	0.5915	0.614867	0.594767	0.000933333	0.00353333	0.00766667
271	0.092	0.39066	0.925667	0.0197333	0.0679933	0.16955	0.550233	0.551733	0.583433	0.0004	0.000933333	0.0025
272	0.410007	1.47873	2.59228	0.0796067	0.2619	0.485318	0.514267	0.565733	0.595933	0.00126667	0.00366667	0.00722222
273	0.127713	0.672113	2.08454	0.0240467	0.1174	0.3775	0.523633	0.553667	0.576133	0.0004	0.0016	0.00536111
274	0.309067	0.938173	1.74642	0.0579133	0.17294	0.353783	0.571867	0.593867	0.656933	0.000866667	0.00253333	0.00568333
275	0.39036	1.40149	2.67867	0.0696733	0.2473	0.499553	0.555767	0.562767	0.593733	0.001	0.00346667	0.0074
276	0.152893	0.73488	2.41103	0.0239733	0.129827	0.442524	0.4972	0.571833	0.5841	0.000266667	0.0018	0.00642222
277	0.0518333	0.244853	1.1477	0.0119267	0.0460733	0.236139	0.5223	0.580533	0.6553	0.00012	0.000666667	0.00377778
278	0.25224	0.870227	1.96603	0.04522	0.170133	0.370347	0.566767	0.623033	0.601033	0.000666667	0.0026	0.00553333
279	0.314273	1.48192	2.84958	0.0542333	0.255955	0.505913	0.548067	0.549733	0.564867	0.000733333	0.00356667	0.0072
280	0.372567	1.24223	2.26825	0.06444	0.215107	0.427405	0.5526	0.550533	0.598833	0.000866667	0.003	0.00643333
281	0.350553	1.25971	2.43985	0.05874	0.215627	0.45786	0.534333	0.546367	0.5975	0.0008	0.00293333	0.0068
282	0.403093	1.66117	3.06091	0.07708	0.292813	0.564773	0.539067	0.563067	0.586967	0.0012	0.00406667	0.00828333
283	0.11162	0.44884	1.18021	0.0207933	0.0885667	0.23616	0.5962	0.6287	0.637433	0.000333333	0.00133333	0.00378333
284	0.0800133	0.29252	0.895128	0.0145267	0.0525733	0.17739	0.569167	0.569267	0.6304	0.0002	0.0008	0.00278333
285	0.0208933	0.250087	1.00889	0.0122867	0.04586	0.204889	0.367267	0.5768	0.648	8.66667e-05	0.000666667	0.00330556
287	0.354367	1.28357	2.50981	0.0615867	0.23908	0.46716	0.554567	0.594033	0.592267	0.000866667	0.00353333	0.00693333
288	0.26778	1.22936	2.39473	0.0478667	0.219633	0.430575	0.569233	0.5726	0.5724	0.000666667	0.00313333	0.00616667
289	0.0920533	0.46872	1.93831	0.0187467	0.0854867	0.386308	0.583967	0.5847	0.635133	0.000333333	0.00126667	0.00625
290	0.0484733	0.306653	1.12129	0.0123467	0.0562533	0.2131	0.251933	0.5803	0.610367	0.000266667	0.0008	0.00318333
291	0.0954467	0.45118	1.63358	0.0175667	0.0842667	0.302449	0.52317	0.594733	0.5893	0.000266667	0.0012	0.00446111
292	0.0967533	0.59014	1.68639	0.0216867	0.110393	0.31873	0.598733	0.6157	0.6027	0.000333333	0.00166667	0.00478333
294	0.0373333	0.239147	1.0519	0.0117067	0.04382	0.197918	0.274913	0.566167	0.5976	0.000266667	0.000666667	0.00297778
295	0.0990133	0.61146	1.58399	0.0187667	0.108567	0.294855	0.547533	0.565333	0.592033	0.000146667	0.0016	0.00438333
296	0.09298	0.44288	2.12157	0.0164333	0.0871067	0.406633	0.567133	0.629567	0.608333	0.000266667	0.0014	0.00628333
297	0.12	0.582253	1.54512	0.02272	0.103367	0.289465	0.539633	0.5635	0.594967	0.000333333	0.00146667	0.00438333
299	0.0801467	0.324807	1.57264	0.0158133	0.05988	0.295727	0.571567	0.6027	0.593567	0.0002	0.000866667	0.00424444
300	0.0234	0.17224	1.7037	0.00962667	0.0361667	0.323017	0.453133	0.580633	0.597933	0.0002	0.000866667	0.005
301	0.0839533	0.319333	1.29928	0.01528	0.0637133	0.253453	0.579967	0.6348	0.622667	0.0002	0.001	0.00388889
302	0.117567	0.97338	2.29239	0.0231933	0.184673	0.42496	0.5793	0.603333	0.590933	0.000333333	0.0028	0.00631111
303	0.07218	0.373493	1.69808	0.0163933	0.0758533	0.342433	0.6064	0.612867	0.6424	0.000333333	0.0012	0.0055
304	0.155827	0.928027	2.29743	0.0276933	0.173527	0.436933	0.5651	0.5983	0.605133	0.0004	0.0026	0.0066
305	0.091	0.317253	1.78751	0.0195133	0.05966	0.318092	0.557253	0.604233	0.566467	0.000306667	0.000933333	0.0045
307	0.07108	0.28774	1.23599	0.0137267	0.06068	0.257883	0.5653	0.670133	0.6635	0.0002	0.001	0.00436111
496	0.0344333	0.17802	0.810875	0.0130083	0.0304533	0.153858	0.489723	0.544533	0.601967	0.00015	0.000466667	0.00225556
497	0.0479333	0.157367	0.59895	0.0276333	0.0270133	0.123794	0.4903	0.534633	0.661367	0.0002	0.000333333	0.00211111
498	0.015	0.131328	0.9675	0.0310667	0.0274944	0.1841	0.5855	0.6503	0.606367	0.00022	0.0005	0.00283333
499	0.0140833	0.132552	0.471789	0.01985	0.0208183	0.0723111	0.416293	0.453033	0.4986	0.000146667	0.000316667	0.001
500	0.0499278	0.23416	1.0301	0.0125444	0.0318733	0.154113	0.4044	0.434533	0.476333	0.000361111	0.000333333	0.00178333
BR82	0.10688	0.39814	1.06374	0.0197333	0.0580333	0.163008	0.4471	0.464233	0.4822	0.000253333	0.000666667	0.00195556
BR84	0.0198317	0.19766	0.840073	0.00859333	0.03062	0.125833	0.452233	0.498533	0.476767	0.000171667	0.000333333	0.00153333
BR85	0.0709533	0.35098	0.93272	0.01156	0.0514467	0.140073	0.465333	0.4688	0.476367	0.0002	0.0006	0.0016
BR92	0.01948	0.243713	0.8393	0.00766	0.0331533	0.13026	0.404633	0.4331	0.493533	8.6e-05	0.000333333	0.00155556
R100	0.0629333	0.363793	1.27895	0.00948667	0.0574333	0.232055	0.425967	0.499467	0.577333	0.0002	0.0008	0.00328333
R101	0.0288956	0.152753	0.608103	0.0169311	0.0221267	0.10217	0.4156	0.450433	0.539767	0.000227778	0.000266667	0.00138333
R102	0.0597689	0.21306	0.849142	0.0100733	0.03294	0.134692	0.458633	0.4917	0.503933	0.000144444	0.0004	0.00171667
R105	0.0350667	0.119267	0.47009	0.0213333	0.0181933	0.0863333	0.43955	0.482133	0.577067	9.33333e-05	0.000266667	0.00128333
R106	0.0429861	0.263453	0.987127	0.0113444	0.04394	0.168388	0.510633	0.5317	0.542967	0.000172222	0.0006	0.00226667
R108	0.113907	0.69328	1.64809	0.0180667	0.100473	0.253673	0.342933	0.461667	0.4898	0.000266667	0.00113333	0.00313333
R109	0.0310333	0.1439	0.668045	0.0226111	0.0211467	0.110332	0.457233	0.481567	0.525667	5.66667e-05	0.000266667	0.00143333
R112	0.0301639	0.12226	0.538207	0.0119944	0.0186133	0.09676	0.452633	0.485867	0.573633	0.000136111	0.0002	0.00133333
R113	0.0285133	0.0887333	0.575017	0.00743333	0.0150067	0.0854917	0.2587	0.5525	0.473167	5.33333e-05	0.000266667	0.00108333
R114	0.0167889	0.192627	0.774547	0.0139278	0.0274133	0.1291	0.43179	0.4524	0.530133	0.000122222	0.000333333	0.00166667
R115	0.0690167	0.312933	1.16599	0.0104417	0.0429867	0.177007	0.397033	0.436833	0.4821	0.000111111	0.000466667	0.00218333
R116	0.0342333	0.128647	0.70806	0.0115722	0.0210667	0.1273	0.49466	0.528267	0.5725	0.00015	0.0002	0.00186667
R117	0.0324583	0.262907	0.954667	0.0128333	0.0392133	0.163067	0.450367	0.477833	0.535767	0.000216667	0.000466667	0.00226667
R118	0.0176467	0.162872	0.683583	0.00667333	0.0259083	0.106414	0.122343	0.5151	0.494	0.000186667	0.000383333	0.00127778
R119	0.0451267	0.597407	1.27969	0.0135067	0.08252	0.185127	0.134733	0.443967	0.460233	0.000133333	0.000933333	0.00213333
R120	0.024762	0.115503	0.780675	0.00170833	0.0170833	0.12185	0.3958	0.422367	0.492367	9e-05	0.000203333	0.0015
R141	0.134847	0.66204	1.37247	0.0193933	0.101	0.211688	0.463933	0.487233	0.490733	0.0002	0.0012	0.00268333
R142	0.173893	0.705	1.76023	0.0239333	0.10946	0.280682	0.426467	0.496633	0.507333	0.000266667	0.00133333	0.0035
R143	0.1263	0.554973	1.36812	0.0188733	0.0899867	0.222533	0.477267	0.5155	0.517033	0.000266667	0.0012	0.00286667
R144	0.1915	0.81616	1.68458	0.0287333	0.13564	0.281413	0.473567	0.5296	0.532967	0.000333333	0.0018	0.00373333
R145	0.177833	0.765967	1.74896	0.0261667	0.1272	0.294933	0.467	0.5275	0.536433	0.000333333	0.00166667	0.00393333
R146	0.47884	1.39895	1.44265	0.0716067	0.20708	0.221807	0.458833	0.4717	0.4893	0.000866667	0.00246667	0.00273333
R147	0.71632	1.86578	0.909	0.116173	0.314668	0.15318	0.517533	0.536633	0.5363	0.00146667	0.00418333	0.00206667
R148	0.12344	0.476687	1.32078	0.0215133	0.0860067	0.246353	0.525933	0.564033	0.594233	0.000333333	0.00126667	0.0036
R149	0.0757533	0.537187	2.17567	0.0121867	0.0832267	0.32876	0.488533	0.493233	0.4812	0.0002	0.001	0.00393333
R150	0.180653	0.755887	1.40241	0.02536	0.114573	0.221593	0.457733	0.478767	0.5028	0.000333333	0.0014	0.00273333
R151	0.530927	1.39139	1.98266	0.0881867	0.228902	0.36463	0.5231	0.521167	0.5841	0.00113333	0.00301667	0.00533333
R152	0.21712	0.888953	1.8024	0.0296467	0.1179	0.27744	0.418633	0.419367	0.4899	0.000333333	0.00126667	0.0034
R153	0.121653	0.599927	1.45175	0.0167467	0.09702	0.23152	0.4351	0.514633	0.508	0.000133333	0.0012	0.00293333
R154	0.05862	0.427193	1.32119	0.0106267	0.06766	0.205508	0.472767	0.500433	0.493867	0.0002	0.000866667	0.00251667
R155	0.0419067	0.237127	0.795153	0.00921333	0.0374733	0.124787	0.492833	0.5033	0.4991	0.000266667	0.000466667	0.0016
R156	0.0777067	0.408567	1.15668	0.0100467	0.0573733	0.171247	0.411167	0.447933	0.470367	0.000133333	0.0006	0.00201667
R157	0.10982	0.365113	0.972775	0.0157733	0.0552067	0.157608	0.4545	0.4815	0.514467	0.0002	0.000666667	0.00205
R158	0.0652733	0.252893	0.851333	0.0101533	0.0372467	0.133	0.428333	0.465833	0.495067	0.0002	0.000466667	0.00166667
R159	0.111713	0.547133	1.59807	0.0169933	0.0959667	0.28632	0.4838	0.5568	0.5708	0.0002	0.0014	0.00405
R161	0.00366667	0.0909533	0.452431	0.00624	0.0159333	0.0725222	0.292133	0.434433	0.509833	0.000566667	0.000266667	0.000888889
R162	0.02082	0.221753	0.87011	0.00868667	0.0312533	0.13252	0.422433	0.4488	0.4855	0.000266667	0.0004	0.00163333
R164	0.06594	0.48382	1.11537	0.01148	0.0742067	0.17076	0.464667	0.4883	0.487367	0.0002	0.000866667	0.00206667
R165	0.17428	0.752393	1.67182	0.02516	0.12176	0.27232	0.458933	0.5147	0.516767	0.000266667	0.0016	0.00353333
R166	0.0855467	0.474207	1.17772	0.0132333	0.0736667	0.1835	0.4429	0.498967	0.494967	0.0002	0.000866667	0.00223333
R167	0.0238467	0.15268	0.623493	0.00816667	0.02068	0.0925667	0.421607	0.430867	0.473033	0.0002	0.0002	0.00113333
R168	0.121487	0.487293	1.2814	0.01734	0.07806	0.209633	0.455333	0.509967	0.520733	0.0002	0.001	0.0027
R171	0.0320867	0.180587	0.749333	0.00844	0.0307533	0.12964	0.547433	0.5465	0.547233	0.0002	0.000466667	0.00176667
R173	0.0610933	0.326453	0.90685	0.00967333	0.0491133	0.145217	0.4765	0.479333	0.510067	0.0002	0.0006	0.00185
R174	0.00810667	0.165147	0.670438	0.00632	0.0228533	0.101883	0.412967	0.4417	0.484967	0.0004	0.0002	0.00125
R175	0.0286733	0.115813	0.547883	0.00675333	0.0200733	0.112442	0.459667	0.549267	0.6523	0.000133333	0.000333333	0.00183333
R176	0.00684	0.122153	0.412573	0.00681333	0.0160133	0.07361	0.39671	0.415833	0.565667	0.000133333	0.0002	0.00106667
R178	0.0215333	0.126467	0.47154	0.00699333	0.0180867	0.08428	0.404033	0.455667	0.5664	0.0002	0.0002	0.00126667
R179	0.0356467	0.16438	0.669807	0.00765333	0.02238	0.111733	0.3873	0.435	0.5289	0.00012	0.0002	0.00153333
R180	0.0315733	0.15424	0.691907	0.00618	0.0203333	0.0966667	0.362433	0.421933	0.4433	0.00014	0.0002	0.00106667
R181	0.0780733	0.418533	1.31819	0.0102133	0.0614667	0.21904	0.4253	0.468933	0.529767	0.000136667	0.000733333	0.00293333
R182	0.0872133	0.597733	1.68202	0.0102333	0.08666	0.28348	0.374233	0.4625	0.5361	0.000166667	0.001	0.0038
R184	0.0361467	0.149853	0.52938	0.00737333	0.0232133	0.08835	0.470567	0.4874	0.533033	0.0002	0.000266667	0.0011
R185	0.0907133	0.428453	1.32865	0.0118	0.0668667	0.221818	0.423867	0.499967	0.531467	0.000113333	0.0008	0.00295
R186	0.03516	0.194433	0.67274	0.00625333	0.0278267	0.112007	0.358367	0.456133	0.5298	4.66667e-05	0.0004	0.00146667
R187	0.04024	0.220387	0.741105	0.00718	0.03106	0.116658	0.436067	0.447867	0.503767	0.000106667	0.000333333	0.00143333
R188	0.0391133	0.185513	0.77318	0.00721333	0.0260067	0.12244	0.3938	0.446333	0.5038	0.000146667	0.000333333	0.0016
R189	0.06954	0.230753	0.947553	0.00858	0.0336533	0.143697	0.391367	0.470567	0.4816	7.33333e-05	0.0004	0.00173333
R190	0.0389	0.112167	0.429428	0.0159417	0.0160267	0.05955	0.422463	0.486633	0.4403	0.00015	0.0002	0.000722222
R191	0.0581172	0.183113	0.757013	0.00791	0.0282333	0.11876	0.375133	0.491233	0.4998	7.33333e-05	0.0004	0.00153333
R192	0.0586133	0.306527	1.05698	0.009755	0.0503733	0.185847	0.492533	0.525833	0.559233	0.000183333	0.000666667	0.00266667
R193	0.0373	0.161387	0.69379	0.0129889	0.02534	0.118028	0.4873	0.507933	0.540967	0.000102778	0.000266667	0.00161667
R194	0.0219867	0.18038	0.715447	0.00982667	0.02586	0.104327	0.262933	0.482133	0.464333	0.000146667	0.000333333	0.0012
R195	0.0520944	0.120733	0.39778	0.0165241	0.0183267	0.0643733	0.448547	0.4838	0.5153	0.000119444	0.0002	0.000866667
R196	0.11037	0.199187	0.68788	0.010975	0.0320867	0.117687	0.447833	0.511967	0.5474	7.33333e-05	0.000466667	0.0016
R197	0.0832133	0.43314	1.25154	0.0128933	0.0678733	0.197888	0.441667	0.4973	0.502967	0.0002	0.000866667	0.00248333
R199	0.0462139	0.113053	0.504213	0.00729722	0.0189533	0.0933067	0.5151	0.536767	0.5884	7.5e-05	0.0002	0.0014
R200	0.0258917	0.17042	0.673107	0.0181333	0.0296333	0.132772	0.540867	0.5612	0.626167	0.000175	0.000466667	0.00213333
R201	0.03365	0.17456	0.703167	0.0172167	0.0263733	0.119273	0.449293	0.481333	0.539333	0.000116667	0.0004	0.0016
R202	0.0342383	0.147613	0.621947	0.0124333	0.0236867	0.0967333	0.4975	0.510667	0.495367	0.000158333	0.000333333	0.0012
R203	0.02995	0.127413	0.60228	0.01995	0.0184733	0.09838	0.428733	0.459667	0.520533	9.66667e-05	0.0002	0.00126667
R204	0.03975	0.148113	0.63917	0.0123167	0.0232	0.115092	0.457683	0.477767	0.5743	0.000188889	0.000266667	0.00161667
R205	0.0341778	0.24252	1.07185	0.00974	0.03654	0.179387	0.436967	0.4595	0.5335	0.000127778	0.000466667	0.0024
R206	0.0255389	0.147587	0.57772	0.0128333	0.0203067	0.09266	0.428223	0.438533	0.511233	0.000127778	0.0002	0.0012
R207	0.04634	0.225933	0.837603	0.0133111	0.03458	0.144034	0.4614	0.4869	0.546233	0.000227778	0.0004	0.0019
R208	0.00479	0.115931	0.6024	0.00656667	0.01831	0.08952	0.154767	0.525133	0.4732	0.00012	0.000261111	0.00106667
R209	0.0654967	0.371933	1.46871	0.01112	0.05708	0.234887	0.477	0.488033	0.509133	0.000216667	0.000733333	0.003
R210	0.0356306	0.194393	0.753268	0.00894167	0.0286667	0.12	0.445267	0.469567	0.5066	0.000227778	0.0004	0.00151667
R308	0.1224	0.633307	1.56647	0.01904	0.10188	0.25264	0.497233	0.5123	0.5145	0.0002	0.00126667	0.00326667
R309	0.285007	0.821193	1.6222	0.0408667	0.12918	0.260887	0.453767	0.500767	0.5126	0.000466667	0.00166667	0.00333333
R310	0.202433	0.809453	1.74553	0.0303133	0.12906	0.282633	0.4878	0.507767	0.517333	0.000333333	0.0016	0.00366667
R315	0.139867	0.697533	1.80023	0.0209333	0.1243	0.308985	0.483567	0.565033	0.5458	0.0002	0.0018	0.0042
R317	0.122367	0.698127	1.86048	0.0211267	0.12236	0.337708	0.528067	0.5541	0.577767	0.000266667	0.00166667	0.00486667
R324	0.021	0.376667	2.13561	0.00854	0.0529867	0.379827	0.328	0.450267	0.5614	0.000166667	0.0006	0.00546667
R325	0.714587	2.51454	1.74303	0.12056	0.451087	0.302687	0.535467	0.570667	0.551967	0.0016	0.00646667	0.00413333
R326	0.200607	1.15797	3.19303	0.02984	0.17838	0.582053	0.4683	0.489133	0.5799	0.000333333	0.0022	0.00846667
R327	0.168473	1.15512	1.04477	0.0244667	0.175487	0.15882	0.4636	0.4811	0.4838	0.000266667	0.00213333	0.00193333
R331	0.0289333	0.230927	1.00799	0.00902	0.0379933	0.170255	0.481233	0.526133	0.5358	0.000466667	0.000533333	0.00231667
R332	0.223927	0.97874	1.95525	0.0374	0.168987	0.370207	0.510533	0.546333	0.599633	0.000466667	0.00233333	0.00565
R335	0.217887	0.762873	1.68531	0.0331267	0.137913	0.30752	0.484267	0.578667	0.5804	0.000333333	0.002	0.00445
R337	0.08278	0.45094	1.16523	0.0133867	0.0745867	0.196947	0.497133	0.511267	0.539167	0.0002	0.001	0.0026
R344	0.0394933	0.285327	0.950368	0.00899333	0.0410533	0.151795	0.458367	0.460433	0.5094	0.000266667	0.000466667	0.00193333
R345	0.03958	0.302493	0.762784	0.00949333	0.0442333	0.117473	0.451933	0.461167	0.486467	0.0002	0.000466667	0.00146111
R347	0.01424	0.130173	0.711611	0.0078	0.02158	0.10945	0.4905	0.523067	0.492267	0.00038	0.000266667	0.00133333
R350	0.06122	0.351527	0.992347	0.0107933	0.0482667	0.14277	0.407933	0.4342	0.4574	0.0002	0.000533333	0.0017
R356	0.0192067	0.398147	1.05305	0.00839333	0.05978	0.160207	0.424833	0.478767	0.482867	0.0006	0.000733333	0.00193333
R359	0.0147867	0.13712	0.579705	0.00690667	0.0214667	0.0911933	0.3985	0.4951	0.501333	0.000153333	0.000333333	0.00113333
R360	0.00282	0.111687	0.45529	0.00677333	0.0174	0.0651183	0.512733	0.574933	0.4517	8.33333e-05	0.0002	0.000733333
R361	0.11154	0.4863	1.18563	0.0178133	0.0862333	0.208727	0.445433	0.5667	0.563667	8.66667e-05	0.0012	0.00286667
R365	0.05804	0.363253	1.15472	0.01234	0.0631933	0.211133	0.5462	0.548233	0.581567	0.0002	0.000866667	0.00308333
R372	0.190087	0.781573	1.54091	0.0302733	0.130607	0.264607	0.514633	0.5326	0.546033	0.0004	0.0018	0.0036
R381	0.06864	0.478767	1.67469	0.0131933	0.07488	0.262007	0.4676	0.4976	0.498133	0.0002	0.000866667	0.00326667
R382	0.0422933	0.224553	0.926168	0.0075	0.0361	0.15614	0.473033	0.5077	0.537633	0.000183333	0.000466667	0.00208333
R389	0.1405	0.811287	1.74551	0.0219067	0.144853	0.317467	0.505333	0.569533	0.576733	0.000266667	0.00206667	0.0046
R392	0.116213	0.575167	1.32057	0.0173667	0.0938333	0.230107	0.475533	0.517433	0.551067	0.0002	0.0012	0.00318333
R393	0.186153	0.965147	2.10581	0.02376	0.14444	0.309893	0.4049	0.4757	0.468133	0.0002	0.00173333	0.0036
R394	0.146947	0.712307	1.53408	0.0189267	0.11252	0.250173	0.4031	0.5008	0.519733	0.0002	0.0014	0.00326667
R397	0.02216	0.199647	0.559767	0.00788667	0.0300933	0.0884617	0.460933	0.4756	0.504133	0.0004	0.000333333	0.00108333
R398	0.0782533	0.222653	0.659983	0.00941333	0.0368733	0.11395	0.383	0.525533	0.5482	0.000133333	0.000466667	0.00158333
R400	0.15526	0.591627	1.45808	0.0221867	0.0944467	0.230333	0.452767	0.508167	0.502667	0.000266667	0.00126667	0.00293333
R401	0.0389333	0.32174	1.13953	0.00842667	0.05146	0.18708	0.4537	0.508867	0.523833	0.0002	0.000666667	0.00246667
R403	0.0546067	0.161	0.65984	0.0084	0.0265533	0.123705	0.441933	0.529	0.595067	0.000133333	0.0004	0.00183333
R404	0.00817667	0.0900733	0.342775	0.00508667	0.0151667	0.0547017	0.4624	0.4716	0.512067	0.000113333	0.0002	0.000683333
R405	0.0184	0.139107	0.83105	0.00630667	0.0195867	0.141872	0.4194	0.435667	0.5438	0.0002	0.000266667	0.002
R408	0.0520333	0.50324	1.76055	0.0112267	0.09088	0.328933	0.5367	0.5742	0.595233	0.0002	0.00133333	0.00493333
R411	0.02716	0.172693	0.719252	0.00747333	0.02278	0.112573	0.409733	0.4174	0.5008	0.000166667	0.0002	0.00136667
R425	0.00640667	0.157353	0.670113	0.00656667	0.0227933	0.0942067	0.416067	0.4646	0.447633	6e-05	0.000266667	0.00106667
R431	0.0234	0.153813	0.662408	0.00733333	0.0218267	0.104152	0.431233	0.452733	0.500167	0.00018	0.0002	0.0013
R440	0.0294567	0.209807	0.59604	0.00807667	0.0318867	0.09206	0.4227	0.4872	0.491067	5.66667e-05	0.0004	0.0012
R442	0.0566867	0.312147	0.99258	0.00955833	0.0510267	0.15868	0.486333	0.521533	0.508733	0.000216667	0.000666667	0.002
R448	0.0449956	0.157907	0.65006	0.00964667	0.0233467	0.108993	0.4194	0.471833	0.5324	6.22222e-05	0.000333333	0.0014
R459	0.0764356	0.456607	1.19324	0.0129578	0.0790733	0.213633	0.4751	0.552833	0.569933	0.000177778	0.00106667	0.003
R460	0.0179722	0.0745533	0.313175	0.0172556	0.0128133	0.0551667	0.5238	0.5468	0.5612	5.77778e-05	0.0002	0.000783333
R462	0.0134	0.0740733	0.374447	0.0147167	0.0125733	0.0618333	0.442633	0.460867	0.5227	0.000133333	0.0002	0.000822222
R463	0.0294167	0.163433	0.58144	0.0130667	0.0253467	0.10164	0.4883	0.494133	0.556233	0.000116667	0.000266667	0.0014
R467	0.0465167	0.189667	0.777222	0.0138556	0.0286867	0.123425	0.459433	0.4795	0.505567	0.000202778	0.000333333	0.00163333
R468	0.0141	0.161353	0.63248	0.0244	0.0278067	0.115705	0.507533	0.548433	0.5861	0.00026	0.0004	0.00165
R471	0.0527833	0.0681267	0.27816	0.01185	0.0118333	0.046625	0.524873	0.561667	0.531867	0.000138889	0.0002	0.000633333
R473	0.0265611	0.136847	0.674452	0.0134889	0.0190267	0.109905	0.4079	0.459633	0.519833	0.000138889	0.0002	0.0015
R476	0.0251833	0.0751267	0.310953	0.0103222	0.0122867	0.0555333	0.494193	0.5422	0.574067	0.000183333	0.0002	0.0008
R477	0.0629972	0.306033	1.06091	0.0122517	0.06042	0.21132	0.588033	0.632367	0.634667	0.000261111	0.000933333	0.00333333
R485	0.0127833	0.117627	0.53938	0.0181111	0.01944	0.08898	0.498567	0.5101	0.524733	0.000117778	0.0002	0.00121667
R489	0.0179833	0.0911067	0.348058	0.0267	0.0142467	0.0617111	0.4707	0.497567	0.569267	0.000146667	0.0002	0.000861111
R491	0.0119889	0.137793	0.786013	0.0113444	0.0232	0.125321	0.519467	0.534233	0.5079	0.000187778	0.000333333	0.00165556
R493	0.0154694	0.216887	0.858207	0.0149833	0.0290533	0.126087	0.396577	0.427567	0.467367	0.000202222	0.000333333	0.00146667
R494	0.0441083	0.205093	0.88354	0.0133667	0.0334067	0.1622	0.488713	0.5177	0.5828	0.000333333	0.000466667	0.00233333
R501	0.0306	0.169953	0.803262	0.0128667	0.0318133	0.161358	0.514433	0.565	0.6425	0.000444444	0.000533333	0.00258333
R503	0.021225	0.233767	0.779153	0.009875	0.0375733	0.131433	0.481367	0.512933	0.535733	0.000166667	0.000466667	0.00173333
R505	0.0838217	0.46002	1.35281	0.0141767	0.0733133	0.24516	0.452567	0.507433	0.576833	0.000233333	0.000933333	0.00353333
R507	0.0658433	0.2666	0.93134	0.0121967	0.0557667	0.212407	0.488267	0.6636	0.7272	0.000283333	0.000933333	0.00386667
R508	0.0174833	0.0827467	0.244373	0.0226333	0.01274	0.0389667	0.4753	0.493467	0.502733	0.00011	0.0002	0.000466667
R509	0.00811111	0.12686	0.444493	0.0114611	0.0171333	0.0676067	0.418333	0.430767	0.4853	0.000161111	0.0002	0.0008
R510	0.0524533	0.32994	1.12844	0.01011	0.0473533	0.163553	0.443833	0.454933	0.4622	0.000233333	0.000533333	0.00193333
R513	0.0431111	0.350287	1.20586	0.0124833	0.0542	0.201287	0.468767	0.492733	0.531167	0.000227778	0.000666667	0.00266667
R514	0.0316667	0.0745133	0.173473	0.0201778	0.0129933	0.0272	0.529533	0.577567	0.491333	0.000121111	0.0002	0.000333333
R516	0.02845	0.12902	0.449447	0.0182833	0.0250733	0.0792067	0.519367	0.5351	0.5599	0.000146667	0.0003	0.00113333
R518	0.0283278	0.21776	0.784573	0.0136806	0.03116	0.10878	0.426467	0.457033	0.442367	0.000194444	0.0004	0.0012
R519	0.0541833	0.21106	0.785133	0.0131417	0.0339067	0.139967	0.4986	0.511033	0.562067	0.000216667	0.0004	0.00193333
R520	0.0326806	0.225947	0.735873	0.0115556	0.0328733	0.121	0.436967	0.462067	0.5228	0.000222222	0.000333333	0.00166667
R521	0.0255333	0.124407	0.325227	0.0116389	0.0228267	0.06294	0.551	0.5836	0.6108	0.000166667	0.000333333	0.001
R523	0.0440072	0.126993	0.339953	0.0118922	0.0208667	0.06246	0.491267	0.525967	0.5865	0.000227778	0.0002	0.000866667
R525	0.0141	0.0875267	0.278527	0.0202	0.0156933	0.04116	0.51801	0.576667	0.468467	0.00016	0.0002	0.000533333
R529	0.0582861	0.123427	0.276187	0.0142222	0.0235333	0.0580133	0.5038	0.6107	0.651967	0.0002	0.0004	0.000933333
R534	0.08592	0.499353	1.36995	0.011925	0.0658067	0.219013	0.411767	0.419733	0.5089	0.00015	0.000733333	0.0028
R535	0.026295	0.24216	0.8615	0.01195	0.0317	0.1198	0.398567	0.418667	0.4416	0.000194444	0.000333333	0.00133333
R536	0.05592	0.382533	1.21709	0.0104817	0.0563533	0.207633	0.415367	0.469667	0.542933	0.000233333	0.000666667	0.0028
R537	0.0343667	0.135733	0.345673	0.01945	0.02044	0.0548867	0.4516	0.480833	0.5055	0.000126667	0.000266667	0.000666667
R540	0.0846117	0.328833	0.98884	0.014115	0.0626867	0.194627	0.4803	0.607033	0.626033	0.000233333	0.001	0.00306667
R541	0.0609278	0.0839467	0.340373	0.0145944	0.01432	0.0508133	0.5139	0.5593	0.472233	0.000127778	0.0002	0.0006
R542	0.0459389	0.22686	0.769767	0.0182833	0.0329267	0.127207	0.4498	0.456833	0.518567	0.000188889	0.000333333	0.00173333
R544	0.0866467	0.513967	1.56095	0.0119517	0.0738533	0.255032	0.4393	0.454667	0.5196	0.000316667	0.000866667	0.0033
R546	0.0452917	0.202773	0.850393	0.0135528	0.03068	0.139093	0.426723	0.480633	0.5215	0.000277778	0.0004	0.0018
R547	0.0339817	0.222727	0.857	0.00952667	0.03514	0.147973	0.47676	0.5024	0.5478	0.000283333	0.000466667	0.00206667
R548	0.021925	0.118273	0.625607	0.0134	0.0168867	0.0948333	0.422333	0.4542	0.481	0.000121111	0.0002	0.00113333
R550	0.0430222	0.312367	1.07941	0.0135022	0.0496067	0.189247	0.4977	0.5058	0.557933	0.000211111	0.000666667	0.00266667
R551	0.02925	0.19508	0.931993	0.0159444	0.0252467	0.120127	0.3922	0.413467	0.410767	0.000206667	0.000266667	0.0012
R553	0.0767067	0.516413	1.54118	0.0114533	0.0758933	0.245927	0.447867	0.470733	0.507533	0.0002	0.000866667	0.00313333
R558	0.0189111	0.124493	0.367213	0.0140056	0.0182133	0.0623467	0.4366	0.468167	0.5398	0.00011	0.0002	0.000866667
R561	0.0654622	0.25688	0.93448	0.01378	0.0451333	0.174353	0.5476	0.564467	0.5939	0.000244444	0.000666667	0.0026
R565	0.0509767	0.179533	0.709487	0.008955	0.0248333	0.0972933	0.435133	0.4398	0.436433	0.00015	0.000266667	0.00106667
R567	0.0432583	0.200767	0.8175	0.0114583	0.0274	0.11332	0.423067	0.435133	0.441233	0.00015	0.000333333	0.00126667
R568	0.04113	0.413767	1.24907	0.0108028	0.05224	0.17188	0.393723	0.403867	0.439867	0.000261111	0.000533333	0.00186667
R569	0.0701767	0.46558	1.31448	0.00936333	0.0665733	0.206267	0.427233	0.4544	0.5003	0.000133333	0.0008	0.0026
R571	0.0419278	0.22266	0.90828	0.0185444	0.0314867	0.132787	0.423267	0.448367	0.4666	0.000144444	0.000333333	0.0016
R572	0.0443433	0.373407	1.24876	0.00943667	0.05092	0.195413	0.413233	0.433367	0.497467	0.000233333	0.000533333	0.0024
R573	0.043425	0.22156	0.887407	0.012775	0.0326867	0.141293	0.4267	0.459567	0.5056	0.000233333	0.0004	0.0018
R574	0.0809733	0.709187	1.96461	0.01372	0.11546	0.36134	0.4552	0.5192	0.585567	0.0002	0.00146667	0.00526667
R575	0.0258472	0.143293	0.424833	0.0101083	0.02128	0.0614067	0.445767	0.4723	0.467667	0.000188889	0.000266667	0.000733333
R577	0.037445	0.333647	1.18194	0.00912333	0.0511267	0.195873	0.4513	0.489767	0.5287	0.000216667	0.0006	0.00253333
R579	0.0259667	0.1353	0.27326	0.0219222	0.0206667	0.0454867	0.427633	0.488867	0.530267	0.000127778	0.0002	0.000666667
R580	0.0363833	0.16162	0.574148	0.0172	0.0235867	0.092985	0.408067	0.469533	0.515367	9.44444e-05	0.000266667	0.00123333
R581	0.0321333	0.164113	0.604233	0.0199	0.02404	0.100713	0.422533	0.466233	0.5296	5.73333e-05	0.0002	0.00133333
R584	0.0330167	0.294593	1.07753	0.0100917	0.0383333	0.14394	0.375567	0.413933	0.425333	9.16667e-05	0.0004	0.00153333
R585	0.0459983	0.36126	1.22808	0.008075	0.04686	0.158522	0.421833	0.4103	0.410433	0.0001	0.000466667	0.00161667
R589	0.0438583	0.32742	1.05316	0.0109667	0.0442	0.14968	0.408533	0.4284	0.452367	0.00025	0.000466667	0.00173333
R590	0.09587	0.499955	1.24983	0.01237	0.0691517	0.17546	0.4005	0.441	0.445833	0.00015	0.000783333	0.00193333
R593	0.0245333	0.13444	0.4131	0.0131667	0.0211067	0.0653533	0.467567	0.5029	0.5035	0.000167778	0.0002	0.0008
R594	0.035075	0.19016	0.444167	0.0155833	0.0288267	0.0774667	0.435133	0.4776	0.552	0.000213333	0.000333333	0.00106667
R597	0.0295167	0.246867	0.8411	0.00893056	0.0328267	0.126487	0.3969	0.4244	0.4788	0.000305556	0.000333333	0.00146667
R598	0.06066	0.435647	1.20417	0.00754667	0.0623333	0.191513	0.409833	0.454433	0.505867	0.000111111	0.000666667	0.0024
R599	0.0685267	0.51994	1.54414	0.00906	0.0735733	0.26276	0.3973	0.449933	0.5418	0.0001	0.000866667	0.0036
R608	0.0402978	0.275307	0.906987	0.0105244	0.0425333	0.15386	0.455517	0.4965	0.54	0.000261111	0.000533333	0.00206667
R609	0.0718833	0.20036	0.5517	0.0159361	0.04344	0.130573	0.4947	0.6865	0.757967	0.000127778	0.000733333	0.00246667
R610	0.0237889	0.0977733	0.17826	0.0146667	0.0190067	0.0348	0.4637	0.546067	0.6211	0.000198889	0.0002	0.0006
R611	0.0464778	0.194033	0.65884	0.0277333	0.03024	0.0964733	0.445667	0.496433	0.4672	0.000231111	0.0004	0.00113333
R612	0.0492017	0.22228	0.869993	0.0108533	0.0415467	0.165793	0.5078	0.595933	0.606667	0.000233333	0.000666667	0.00253333
R613	0.0328389	0.22326	0.936847	0.0100917	0.0362667	0.143447	0.4991	0.519867	0.487633	5.55556e-05	0.0004	0.00173333
R614	0.0226278	0.143467	0.2891	0.0193056	0.0253333	0.0585	0.507267	0.5371	0.636733	0.000129444	0.000333333	0.001
R615	0.0270889	0.20368	0.948827	0.0115389	0.03136	0.15354	0.434333	0.4863	0.5118	4.94444e-05	0.0004	0.002
R68	0.0870333	0.410467	1.09269	0.01248	0.0592333	0.171275	0.426533	0.4593	0.498533	0.0002	0.000733333	0.00216667
R69	0.148653	0.646213	1.47797	0.0211133	0.10294	0.235342	0.474533	0.506633	0.5099	0.000266667	0.00133333	0.00298333
R70	0.104027	0.45254	1.40241	0.0150333	0.0827267	0.257528	0.5083	0.582467	0.589533	0.0002	0.0012	0.00380556
R72	0.220227	0.913407	1.93023	0.0336867	0.159987	0.365182	0.483333	0.5569	0.604067	0.0004	0.00226667	0.00553333
R73	0.149247	0.87816	1.76187	0.0207467	0.136293	0.288313	0.4435	0.4938	0.521933	0.0002	0.00166667	0.00373333
R74	0.0753467	0.363193	0.990065	0.0114267	0.0524733	0.14847	0.4243	0.467233	0.477967	0.0002	0.0006	0.00176667
R75	0.0321333	0.105693	0.504342	0.00709333	0.0152067	0.0815333	0.4257	0.445533	0.516067	4.66667e-05	0.000266667	0.00108333
R76	0.0324533	0.275947	0.969593	0.00813333	0.0367267	0.145133	0.4315	0.424867	0.476633	0.000266667	0.0004	0.00173333
R77	0.08516	0.469773	1.09586	0.01562	0.0758067	0.182033	0.445	0.512933	0.5297	0.0002	0.001	0.0024
R78	0.02016	0.16936	0.637798	0.00724667	0.0257333	0.0944044	0.356667	0.489833	0.469233	0.000266667	0.000333333	0.00113333
R80	0.175973	0.79436	1.63872	0.0265733	0.129653	0.27352	0.4641	0.5124	0.532167	0.000333333	0.00166667	0.00366667
R81	0.0720733	0.587153	1.64928	0.0129667	0.0877	0.257043	0.455267	0.478	0.497633	0.0002	0.001	0.0031
R82	0.0545333	0.504973	1.45138	0.01436	0.0938733	0.281393	0.159567	0.596667	0.618867	0.000153333	0.0014	0.0044
R83	0.122253	0.689953	1.62221	0.0198333	0.115353	0.270067	0.5028	0.529967	0.5306	0.000266667	0.00153333	0.0036
R84	0.02016	0.326933	0.86406	0.0113333	0.05152	0.14106	0.261433	0.5041	0.521833	0.000133333	0.000666667	0.0018
R85	0.0246667	0.25318	0.901168	0.00969333	0.0362667	0.147644	0.102841	0.454133	0.521267	0.000173333	0.000466667	0.00196667
R86	0.133507	0.609307	1.24197	0.0201333	0.09548	0.199473	0.481133	0.499867	0.511333	0.0002	0.0012	0.00253333
R87	0.0499133	0.188433	0.62062	0.0104933	0.03132	0.114068	0.486233	0.5334	0.593833	0.0002	0.0004	0.00171667
R88	0.02104	0.12036	0.765383	0.00625333	0.0209733	0.146694	0.498533	0.560133	0.607367	0.0002	0.0002	0.00222222
R89	0.0382667	0.13862	0.7347	0.00661333	0.02002	0.116313	0.437533	0.4581	0.503867	6.66667e-05	0.0002	0.00146667
R90	0.110487	0.634567	1.3552	0.01924	0.0959333	0.239163	0.456	0.480167	0.559533	0.0002	0.00113333	0.00335
R91	0.05618	0.39206	1.27822	0.00977333	0.05622	0.202453	0.4504	0.455567	0.504167	0.000106667	0.0006	0.00253333
R92	0.0314467	0.413587	0.964967	0.0101733	0.05414	0.149347	0.360967	0.4176	0.492367	8.33333e-05	0.0006	0.00186667
R94	0.0264	0.229767	0.977935	0.00715333	0.03004	0.144495	0.39026	0.415467	0.4703	0.00012	0.000266667	0.00163333
R95	0.0350267	0.266987	0.919147	0.00768	0.03754	0.136473	0.42494	0.448233	0.4717	0.0002	0.0004	0.0016
R96	0.07546	0.406107	1.06807	0.0110733	0.0571133	0.169735	0.4171	0.4514	0.506567	0.0002	0.000666667	0.00215
R97	0.0318306	0.06356	0.285017	0.0150139	0.00989333	0.0416611	0.416567	0.514367	0.467433	9.44444e-05	0.000133333	0.000444444
R98	0.0362083	0.129393	0.388293	0.0149167	0.0175533	0.0615733	0.399267	0.429567	0.505233	5.5e-05	0.0002	0.0008
R99	0.045335	0.2356	0.815393	0.00955833	0.03396	0.131307	0.433533	0.457667	0.512967	4.83333e-05	0.0004	0.00166667
